# Supplementary material for: The Transcriptome of SH-SY5Y at Single-Cell Resolution: A CITE-Seq Data Analysis Workflow
Source: Methods Protoc. 2021 May 6;4(2):28. doi: 10.3390/mps4020028 (PMC8163004; doi:10.3390/mps4020028)
Supplement: Supplementary file 1 [file mps-04-00028-s001.zip]

Archive with 12 entries (11 files):
- Supplementary Figures.pdf
- rmarkdown/
- rmarkdown/c2.cp.wikipathways.v7.2.symbols.gmt
- rmarkdown/expmerger.R
- rmarkdown/geneids.R
- rmarkdown/qol.R
- rmarkdown/rmarkdown.html
- rmarkdown/rmarkdown.Rmd
- rmarkdown/SY5Y.csv.gz
- rmarkdown/textplot3.R
- rmarkdown/tfs_2020.rda
- regulon.rda
