# Supplementary material for: The Transcriptome of SH-SY5Y at Single-Cell Resolution: A CITE-Seq Data Analysis Workflow
Source: Methods Protoc. 2021 May 6;4(2):28. doi: 10.3390/mps4020028 (PMC8163004; doi:10.3390/mps4020028)
Supplement: Supplementary file 1 [file mps-04-00028-s001.zip › rmarkdown/c2.cp.wikipathways.v7.2.symbols.gmt]

WP_B_CELL_RECEPTOR_SIGNALING_PATHWAY	http://www.gsea-msigdb.org/gsea/msigdb/cards/WP_B_CELL_RECEPTOR_SIGNALING_PATHWAY	NCK1	PTPN11	MAP4K1	RPS6KA1	MYC	CDC42	PTPN6	MALT1	INPP5D	MEF2C	FOXO1	MEF2D	GAB1	LYN	MAP3K7	BLK	PIK3AP1	CARD11	PTPRC	LAT2	SOS1	IRF4	HRAS	PIP5K1A	PIP5K1B	BLNK	E2F3	CD19	CD22	CAMK2A	LCK	GTF2I	PIK3CG	PIK3R1	PIK3R2	RELA	IKBKB	PDPK1	MAP2K6	PIP5K1C	MAPK9	REL	MAP2K1	MAP2K2	DAPP1	PRKCD	TEC	NFATC2	CREB1	CR2	BRAF	RASGRP3	PLCG1	PLCG2	PRKCB	MIR5196	KLF11	MAPK1	VAV2	MAPK4	CHUK	ETS1	ATF2	NFATC3	AKT1	BCL6	ILF2	VAV1	JUN	NFKB1	SH3BP2	RAC2	SYK	NFKBIA	RAPGEF1	BTK	GRB2	MAPK14	CD79A	CRKL	HCLS1	CD79B	CRK	ELK1	CD81	MAPK8	MAX	RAC1	SHC1	RAF1	PTPN18	GSK3B	GSK3A	FYN	IKBKG	CBL	GAB2	BCL10
WP_TRANSSULFURATION_PATHWAY	http://www.gsea-msigdb.org/gsea/msigdb/cards/WP_TRANSSULFURATION_PATHWAY	DNMT1	GCLM	MAT2B	CBS	AHCY	MPST	CTH	GOT1	MTR	CSAD
WP_NANOPARTICLE_TRIGGERED_AUTOPHAGIC_CELL_DEATH	http://www.gsea-msigdb.org/gsea/msigdb/cards/WP_NANOPARTICLE_TRIGGERED_AUTOPHAGIC_CELL_DEATH	ATG5	BECN1	TSC1	ATG9B	ATG3	ATG16L1	ATG14	MIR21	ATG12	ATG10	BCL2	SH3GLB1	MAP1LC3A	ATG4A	INS	AMBRA1	TSC2	INSR	VMP1	UVRAG	CHAF1A	ULK1	ULK2	ATG7
WP_BENZENE_METABOLISM	http://www.gsea-msigdb.org/gsea/msigdb/cards/WP_BENZENE_METABOLISM	GSTM1	DHDH	MPO	CYP2E1	NQO1	EPHX1
WP_MAMMARY_GLAND_DEVELOPMENT_PATHWAY_EMBRYONIC_DEVELOPMENT_STAGE_1_OF_4	http://www.gsea-msigdb.org/gsea/msigdb/cards/WP_MAMMARY_GLAND_DEVELOPMENT_PATHWAY_EMBRYONIC_DEVELOPMENT_STAGE_1_OF_4	MIR200B	MIR200A	TERT	TNF	SFRP1	MIR429	ERBB4	TGFB1	CCND1	MYC	NRG3	ALPL	CLDN4	AKT1	CDH1	ITGA6	ITGB1	ZEB2
WP_CODEINE_AND_MORPHINE_METABOLISM	http://www.gsea-msigdb.org/gsea/msigdb/cards/WP_CODEINE_AND_MORPHINE_METABOLISM	UGT2B4	UGT2B7	ABCB1	CYP2C8	CYP3A4	CYP2D6	UGT1A6	UGT1A9	ABCC2	UGT1A8	UGT1A10	ABCC3	UGT1A3	UGT1A1	SLCO1B1
WP_CALCIUM_REGULATION_IN_THE_CARDIAC_CELL	http://www.gsea-msigdb.org/gsea/msigdb/cards/WP_CALCIUM_REGULATION_IN_THE_CARDIAC_CELL	MIR6869	KCNJ3	RGS5	GNGT1	GNG11	GJA5	ADCY5	GJA4	GJA3	GNG7	ADCY6	GNG5	ADCY7	ADCY8	GNG4	ADCY9	GNG3	STIM2	GNB3	GJB4	GNB2	GNG13	GJB5	GJB3	GJB2	GJB1	GJA8	RGS10	GNG8	RGS7	RGS9	MIR197	RGS16	RGS11	ATP1A4	ATP1B1	ATP1B2	FKBP1A	ATP1B3	GNG12	FXYD2	ATP2A2	ATP2A3	KCNJ5	CALM1	RGS6	CAMK1	ARRB1	CALM2	ARRB2	CALM3	ATP2B1	ATP2B2	ATP2B3	GJD2	RGS14	CACNA1A	CACNA1B	CACNA1C	CACNA1D	CACNA1E	CALR	CACNA1S	CAMK4	CAMK2A	CAMK2B	CAMK2D	CAMK2G	RYR3	RYR2	PKIB	PLCB3	PRKAR1A	RGS20	PRKAR1B	PRKAR2A	CHRM4	CHRM3	RYR1	CHRM2	CACNB1	CHRM1	ADRA1D	CACNB3	ITPR1	GJB6	ADRA1B	ADRA1A	GJA1	ITPR2	PRKACA	PRKACB	PKIA	ANXA6	PRKCD	PRKCE	PRKCG	PRKCH	PKIG	GJC1	PRKD1	GRK6	ADRB1	ADRB2	ADRB3	CHRM5	SLC8A1	PRKAR2B	PRKCA	PRKCB	ITPR3	SLC8A3	YWHAQ	GRK5	GRK4	PLN	YWHAG	YWHAE	YWHAZ	YWHAH	RGS18	PRKCZ	CASQ1	PRKCQ	CASQ2	YWHAB	ADCY4	GNAI2	GNAI1	GJC2	GNG2	GNA11	GNB4	RGS17	RGS1	RGS2	RGS3	RGS4	GNB1	GNAZ	GNAS	SFN	GNAQ	GNAO1	GJA9	GNAI3	ADCY1	ADCY2	GNB5	ADCY3	RGS19	KCNB1
WP_MIR517_RELATIONSHIP_WITH_ARCN1_AND_USP1	http://www.gsea-msigdb.org/gsea/msigdb/cards/WP_MIR517_RELATIONSHIP_WITH_ARCN1_AND_USP1	USP1	CDKN1A	ID2	ID1	ARCN1
WP_ALANINE_AND_ASPARTATE_METABOLISM	http://www.gsea-msigdb.org/gsea/msigdb/cards/WP_ALANINE_AND_ASPARTATE_METABOLISM	AGXT	ASPA	GPT	ASS1	ASL	ABAT	GAD2	GAD1	GOT2	PC	GOT1	DARS1
WP_MICRORNA_NETWORK_ASSOCIATED_WITH_CHRONIC_LYMPHOCYTIC_LEUKEMIA	http://www.gsea-msigdb.org/gsea/msigdb/cards/WP_MICRORNA_NETWORK_ASSOCIATED_WITH_CHRONIC_LYMPHOCYTIC_LEUKEMIA	BCL2	MIR16-1	TP53	MIR34B	ZAP70	MIR34C	MCL1
WP_WHITE_FAT_CELL_DIFFERENTIATION	http://www.gsea-msigdb.org/gsea/msigdb/cards/WP_WHITE_FAT_CELL_DIFFERENTIATION	NR2F2	IRF3	IRF4	CREB1	KLF15	WNT10B	MIR1469	RORA	GATA3	GATA2	TCF7L1	INS	NR3C1	EGR2	EBF1	FOXO1	RARA	NR1H3	SREBF1	KLF4	MECOM	CTNNA1	TLE3	CEBPD	CEBPB	CEBPA	KLF5	STAT5B	PPARG	STAT5A	KLF2	DDIT3	ZNF423
WP_EGFEGFR_SIGNALING_PATHWAY	http://www.gsea-msigdb.org/gsea/msigdb/cards/WP_EGFEGFR_SIGNALING_PATHWAY	RPS6KA3	RPS6KA2	NCK1	RPS6KB1	USP8	PTPN11	PTPN12	MAP4K1	RALBP1	RPS6KA1	REPS2	CDC42	SPRY2	RALA	STAM2	RALB	MEF2A	PXDN	INPP5D	NOS3	INPPL1	EIF4EBP1	FOXO1	MEF2C	MYBL2	MEF2D	GAB1	PEBP1	STAM	TWIST1	ITCH	CFL1	NEDD8	STMN1	SH3KBP1	MAP3K1	MAP3K3	MAP3K4	NEDD4	E2F1	ABL1	PIK3C2B	STAT1	SOS1	STAT3	RICTOR	HRAS	ROCK1	EPN1	PTPN5	CAMK2A	DNM1	IQGAP1	PIK3R1	NCK2	PIK3R2	NCOA3	PAK1	ARHGEF1	ERBB2	PTK2B	RPS6KA5	ARF6	PDPK1	EPS15	PTEN	MAP2K5	EPS8	GJA1	STAT5B	STAT5A	SOS2	MAPK9	IQSEC1	STXBP1	MT-CO2	MAP2K1	MAP2K2	ABI1	PIAS3	HGS	PRKCD	AURKA	ATXN2	PRKCI	CREB1	FOS	EPS15L1	JAK1	BRAF	JAK2	STAMBP	SP1	VAV3	PLCG1	PRKCA	PLD1	PRKCB	PLD2	MAPK1	PCNA	VAV2	MAPK4	USP6NL	MAPK7	AP2A1	AP2B1	PRKCZ	JUND	RAP1A	MAP3K2	MTOR	FOSB	AKT1	ERRFI1	TNK2	RALGDS	RAB5A	SRC	PTK2	KRAS	JUN	VAV1	SH2D2A	BCAR1	DOK2	ASAP1	SH3GL2	CBLC	GRB10	ELK4	EGF	GRB2	MAPK14	CRKL	CRK	ELK1	MAPK8	PTK6	CAV1	PLSCR1	FOXO4	CAV2	SYNJ1	RAC1	EGFR	SHC1	RIN1	RAF1	AP2S1	AP2M1	CSK	PLCE1	MIR3917	ATF1	NDUFA13	SH3GL3	CBL	CBLB	LIMK2	RASA1	GAB2	PTPRR
WP_DNA_REPLICATION	http://www.gsea-msigdb.org/gsea/msigdb/cards/WP_DNA_REPLICATION	MCM3	MCM4	MCM5	POLA2	MCM6	ORC4	ORC5	MCM7	RFC1	RFC2	RFC3	POLA1	MCM2	MCM10	CDC6	CDK2	POLD3	UBC	PRIM1	PRIM2	POLD4	PCNA	UBA52	ORC3	RPA4	GMNN	ORC6	CDT1	DBF4	RFC4	RPA1	CDC45	RFC5	POLD1	POLD2	RPA3	CDC7	RPA2	POLE	POLE2	ORC1	ORC2
WP_PYRIMIDINE_METABOLISM	http://www.gsea-msigdb.org/gsea/msigdb/cards/WP_PYRIMIDINE_METABOLISM	POLA2	POLA1	TK2	TK1	CAD	POLR1D	DUT	POLE4	NME1-NME2	ENTPD1	ENTPD3	MIR3658	RRM2	POLR3K	CMPK1	RRM1	TYMS	UPP1	POLR2A	POLR2B	POLR2C	POLR2D	UMPS	TWISTNB	UCK2	CTPS1	POLR3C	UCK1	RRM2B	UCKL1	POLR3H	POLD1	UPB1	POLD2	POLE	POLE2	POLR3G	POLR3F	POLR2K	POLR2L	ENPP1	ENPP3	NME7	POLR2J2	POLR1A	MIR1914	DCTPP1	DCTD	DCK	NT5M	POLD3	CTPS2	POLR2E	POLR3GL	POLR3B	CDA	POLR2G	PRIM1	PRIM2	POLR2H	POLR2I	PNPT1	UPRT	POLR2J	POLR3A	POLD4	POLR1C	POLR1E	TYMP	DHODH	POLR3D	DTYMK	DPYS	NME1	ZNRD1	DPYD	NME2	POLR2J3	POLE3	NME3	NME4	CMPK2	NME6	POLR1B	POLR3E	NT5C
WP_VITAMIN_B12_METABOLISM	http://www.gsea-msigdb.org/gsea/msigdb/cards/WP_VITAMIN_B12_METABOLISM	SHMT2	PLG	MMAB	CCL5	TNF	F7	HBB	HBA1	F2	CBS	IL1B	INS	CCL2	MTHFR	TCN2	TCN1	SERPINA3	MIR6886	MAT1A	SAA2	CUBN	SAA1	ABCA1	IL6	INSR	NFKB1	NFKB2	MMUT	MPO	MTRR	LRP2	CBLIF	SAA3P	ICAM1	SAA4	IFNG	ALB	APOA1	APOB	SOD1	SOD3	MTR	SOD2	SOD2-OT1	SERPINE1	RELA	CTH	LDLR	CRP	APOE	MCEE	PLAT	SCARB1
WP_ANGIOPOIETIN_LIKE_PROTEIN_8_REGULATORY_PATHWAY	http://www.gsea-msigdb.org/gsea/msigdb/cards/WP_ANGIOPOIETIN_LIKE_PROTEIN_8_REGULATORY_PATHWAY	RPS6KA3	MAP3K9	RPS6KA2	MAP3K10	RPS6KB2	RPS6KB1	MAP3K11	MAP4K1	MAP4K5	CYP7A1	MAP4K3	RPS6KA1	MAP3K6	MLXIPL	DIO2	CYP3A4	INS	FOXO3	EIF4EBP1	FOXO1	EIF4E	SHC2	IRS2	MAP3K7	SLC2A1	MAP3K1	INSR	MAP3K3	MAP3K4	SLC2A4	MAP3K5	FLOT2	THRB	PIK3C2A	THRA	RXRA	PRKAA1	PIK3C2G	PRKAA2	PIK3C3	SOS1	PRKAB1	PRKAB2	EXOC7	RICTOR	HRAS	FBP1	RPTOR	PRKAG2	RHEB	PIK3CG	PIK3R1	PIK3R2	ANGPTL8	PRKAG1	MLST8	MAPK12	RHOQ	PIK3CA	RPS6KA5	PIK3CB	PDPK1	PIK3CD	MAP2K5	MAP2K6	MAP2K7	SOS2	MAPK11	MAP2K4	MAPK9	MAPK10	IRS1	MAPK13	CAP1	MAP2K1	MAP2K2	MAP2K3	TSC1	FASN	MAP3K14	FLOT1	ABCG8	ABCG5	MAPK1	NR1H3	MAPK3	LPL	PIK3R4	MAPK4	RPS6KA4	MAP4K2	SREBF1	MAPK6	MAPK7	RPS6KA6	GYS1	MAP3K2	PRKAG3	MTOR	MINK1	PCK1	TSC2	AKT1	SHC3	AKT2	SCD	TRIP10	SLCO1C1	MAP4K4	MAP3K12	IRS4	CBLC	RAPGEF1	CYP2B6	MAPK14	SESN3	CRK	MAPK8	SREBF2	SLC16A2	PIK3R3	PTPN1	SHC1	RAF1	MAP3K13	GSK3B	MAP3K8	GSK3A	MAPKAP1	CBL	CBLB	G6PC
WP_DNA_DAMAGE_RESPONSE	http://www.gsea-msigdb.org/gsea/msigdb/cards/WP_DNA_DAMAGE_RESPONSE	RFC1	CREB1	CDK6	CDK5	ATM	CDK4	CCND1	BRCA1	CDK2	MYC	FAS	CCNB3	CDC25A	ATRIP	CDC25C	PIDD1	SESN1	APAF1	BID	RAD1	CASP3	PRKDC	HUS1B	TLK1	CDKN1B	CDKN1A	RRM2B	CASP8	CASP9	CYCS	RPA2	E2F1	GADD45B	TNFRSF10B	ABL1	MIR3191	RAD9A	PMAIP1	RAD17	FANCD2	MDM2	CCNB1	GADD45G	CCND2	CCND3	CHEK1	H2AX	CCNE1	RAD50	CHEK2	PML	MRE11	CCNB2	SMC1A	CCNE2	TP53AIP1	RAD52	TP53	NBN	BAX	SFN	DDB2	CDK1	BBC3	ATR	TLK2	RAD51	RB1	GADD45A
WP_OXIDATIVE_DAMAGE	http://www.gsea-msigdb.org/gsea/msigdb/cards/WP_OXIDATIVE_DAMAGE	TRAF3	MAP3K9	TRAF2	NFKB1	TRAF6	TNF	NFKBIE	CR2	TRAF1	BAD	BCL2	BAK1	CDC42	C1QA	C1QB	APAF1	C1QC	C1R	TDP2	CASP3	C1S	C2	C3AR1	TNFRSF1B	BAG4	PCNA	MIR7846	CDKN1C	CDKN1B	CDKN1A	C4B	CASP9	MAP3K1	MAP2K4	CYCS	TNK2	MAPK10	C5	MAPK13	C5AR1	GADD45A
WP_SPINAL_CORD_INJURY	http://www.gsea-msigdb.org/gsea/msigdb/cards/WP_SPINAL_CORD_INJURY	MIR6869	FCGR2C	PRB1	VCAN	GFAP	TGFB1	LTB	AIF1	CCND1	GDNF	MYC	AQP1	CDC42	BTG2	CCL2	NOS1	NOS2	TACR1	FOXO3	SLIT2	ROCK2	CCR2	EPHA4	AQP4	FKBP1A	CSPG4	NCAN	PTPRA	OMG	E2F1	PLA2G6	ROS1	PLA2G2A	PLA2G5	LTB4R	ICAM1	MIR23B	E2F5	SELP	KLK8	PDYN	SOX9	IL1A	ARG1	RGMA	RHOA	RHOB	ANXA1	RHOC	GJA1	FCGR2A	GADD45A	NOX4	MAG	TNF	NTN1	FOS	RTN4	NR4A1	NGFR	CDK4	LGALS3	CDK2	IL2	IL1R1	IL1B	C1QB	PRKCA	LILRB3	LEP	CASP3	GRIN1	CHST11	TLR4	MAPK1	MAPK3	TNFSF13	BCAN	SEMA6A	IL6	CDKN1B	CD47	IL4	GAP43	CXCL1	APEX1	PTGS2	EFNB2	C5	XYLT1	PLXNA2	MBP	COL4A1	COL2A1	ACAN	CXCL2	IFNG	CXCL8	TNFSF13B	ZFP36	EGR1	RAC1	EGFR	MIF	VIM	RTN4R	SLIT3	SLIT1	TP53	PPP3CA	MMP12	CDK1	CCNG1	LILRB2	BDNF	PTPRZ1	MMP9	CXCL10	RB1
WP_PHASE_I_BIOTRANSFORMATIONS_NON_P450	http://www.gsea-msigdb.org/gsea/msigdb/cards/WP_PHASE_I_BIOTRANSFORMATIONS_NON_P450	PON1	CES2	PON2	CES1	PON3	ESD	CES5A	LIPA
WP_NICOTINE_ACTIVITY_ON_DOPAMINERGIC_NEURONS	http://www.gsea-msigdb.org/gsea/msigdb/cards/WP_NICOTINE_ACTIVITY_ON_DOPAMINERGIC_NEURONS	SLC18A2	TH	CHRNA6	PPP1CA	GNB1	GNAI1	CDK5	CHRNB2	GNG2	DDC	CHRNA5	CHRNA4	CHRNA3	PRKACA	ADCY2	DRD4	KCNK3	DRD3	KCNK9	DRD2	PPP1R1B
WP_BENZOAPYRENE_METABOLISM	http://www.gsea-msigdb.org/gsea/msigdb/cards/WP_BENZOAPYRENE_METABOLISM	AKR1C2	AKR1A1	AKR1C1	CYP1B1	CYP3A4	AKR1C3	CYP1A1	EPHX1	AKR1C4
WP_PI3KAKTMTOR_VITD3_SIGNALLING	http://www.gsea-msigdb.org/gsea/msigdb/cards/WP_PI3KAKTMTOR_VITD3_SIGNALLING	PFKFB4	RXRA	VDR	PRKAA2	RELA	TSC1	HK3	HLA-DRA	CYP24A1	PIK3CA	IL12A	PDHA1	GSK3B	MYC	LDHA	CD80	MTOR	CD86	IL10	AKT1	TSC2	SLC2A3
WP_IL1_SIGNALING_PATHWAY	http://www.gsea-msigdb.org/gsea/msigdb/cards/WP_IL1_SIGNALING_PATHWAY	MIR6502	PTPN11	MAPKAPK2	MAP3K14	HSPB2	TOLLIP	IL1RAP	IL1R1	IL1B	PLCG1	CCL2	TAB1	MIR718	MAPK1	UBE2N	MAPK3	MAP3K7	UBE2V1	PRKCZ	MAP3K2	ECSIT	CHUK	IRAK4	ATF2	AKT1	MAP3K1	MAP3K3	MYD88	JUN	TRAF6	NFKB1	NFKBIA	NFKBIB	PELI2	PELI1	MAPK14	MAPK8	IRAK1	IRAK2	PIK3R1	PIK3R2	RELA	IL1A	IKBKB	TAB3	TAB2	MAP2K6	MAP2K7	IKBKG	MAPK9	MAP2K4	SQSTM1	REL	MAP2K1	IRAK3	MAP2K2	MAP2K3
WP_GASTRIC_CANCER_NETWORK_1	http://www.gsea-msigdb.org/gsea/msigdb/cards/WP_GASTRIC_CANCER_NETWORK_1	AURKA	MCM4	CASTOR3	ESM1	KIF20B	UBE2C	CENPF	NUP107	LIN9	H3-3A	TPX2	E2F7	INO80D	KIF15	ECT2	RNF216	CEP192	GATD3A	CCNA1	SMOC2	MYBL2	RUVBL1	TOP2A	S100P	APC	GATD3B	NOTCH1	H4-16	ACTL6A
WP_CYTOSINE_METHYLATION	http://www.gsea-msigdb.org/gsea/msigdb/cards/WP_CYTOSINE_METHYLATION	IDH1	DNMT1	TET1	TET3	TDG	MECP2	TET2	MBD3	IDH2
WP_COPPER_HOMEOSTASIS	http://www.gsea-msigdb.org/gsea/msigdb/cards/WP_COPPER_HOMEOSTASIS	MT1E	MT1F	MT1G	SLC11A2	MT1H	MT1JP	STEAP3	APP	MT1B	CCND1	ATOX1	STEAP1	SP1	MT1A	CASP3	ADAM17	FOXO3	FOXO1	MT4	SCO2	COX17	STEAP4	APC	COMMD1	PRNP	MAPT	AKT1	JUN	ADAM9	BACE1	MDM2	XIAP	STEAP2	COX11	MT1L	MT1X	ATP7A	SOD1	MT2A	SOD3	MT3	XAF1	SLC31A2	SLC31A1	MTF2	SCO1	TP53	CCS	MTF1	PIK3CA	PTEN	ATP7B	GSK3B	ADAM10
WP_KIT_RECEPTOR_SIGNALING_PATHWAY	http://www.gsea-msigdb.org/gsea/msigdb/cards/WP_KIT_RECEPTOR_SIGNALING_PATHWAY	RPS6KA3	SOCS1	PTPN11	RPS6KB1	KITLG	TEC	FOS	EP300	MIR1281	RPS6KA1	SNAI2	RPS6	BCL2	JAK2	TBX2	PLCG1	PRKCA	PTPN6	PRKCB	INPP5D	FOXO3	MAPK1	MAPK3	LYN	MATK	JUNB	AKT1	MAPT	SOCS6	SRC	VAV1	STAT1	SOS1	STAT3	HRAS	BAD	KIT	BTK	GRB10	GRB7	DOK1	GRB2	CRKL	MAPK14	CRK	MAPK8	PIK3R1	PIK3R2	MITF	SHC1	RAF1	SH2B2	FYN	STAT5B	CBL	STAT5A	GAB2	SNAI1	MAP2K1	MAP2K2
WP_TGFBETA_RECEPTOR_SIGNALING	http://www.gsea-msigdb.org/gsea/msigdb/cards/WP_TGFBETA_RECEPTOR_SIGNALING	MIR6869	LEFTY2	LTBP1	TGFBR1	TGFBR2	TNF	TGFBR3	FOS	EP300	SMAD5	TGFB1	SMAD6	MIR1281	SMAD7	SMAD9	JAK1	CTNNB1	FOXH1	MIR302A	THBS1	MAPK3	ITGB6	TGIF1	FKBP1A	LEF1	CREBBP	FST	ZNF423	JUN	NFKB1	BAMBI	SPP1	SKIL	SKI	STAT1	LINC02478	STAT3	HRAS	NOG	LEFTY1	BMP4	IFNG	EGF	LIF	ZEB2	SMAD1	SERPINE1	SMAD2	SMAD3	SMAD4	ENG	WNT1	ZFYVE9	TFE3	RUNX2	INHBA	RUNX3	MAPK9
WP_VITAMIN_D_METABOLISM	http://www.gsea-msigdb.org/gsea/msigdb/cards/WP_VITAMIN_D_METABOLISM	RXRA	VDR	PTH	RXRB	CYP27B1	CYP27A1	DHCR7	CYP24A1	CYP2R1	GC
WP_THYROXINE_THYROID_HORMONE_PRODUCTION	http://www.gsea-msigdb.org/gsea/msigdb/cards/WP_THYROXINE_THYROID_HORMONE_PRODUCTION	TSHR	TRH	TG	SLC5A5	CGA	TPO
WP_MIRNAS_INVOLVEMENT_IN_THE_IMMUNE_RESPONSE_IN_SEPSIS	http://www.gsea-msigdb.org/gsea/msigdb/cards/WP_MIRNAS_INVOLVEMENT_IN_THE_IMMUNE_RESPONSE_IN_SEPSIS	CCL4	MIR200B	MIR203A	MIR149	MIR200C	TNF	MIR106B	GZMB	TLR7	MIR758	CCL3	MIR145	TAB1	TLR4	MIR718	MAP3K7	MIR199A2	MIR199A1	VCAM1	MIR155HG	MIR203B	MIR29B1	MIR29A	MIRLET7I	IL6	CHUK	MIR146B	IRAK4	MYD88	TRAF3	TRAF6	NFKB1	NFKB2	MIRLET7E	NFKBIA	MIR187	ICAM1	MAPK14	CXCL8	ELANE	MIR126	MAPK8	MIR125B2	IRAK1	IRF1	LCN2	MIR16-2	MIR16-1	RELA	RELB	MIR125B1	MIR223	IL1A	IKBKB	MIR9-1	TAB2	TLR8	IL10	IRF5	IKBKG	IRF7	MIR155	REL
WP_PROSTAGLANDIN_SYNTHESIS_AND_REGULATION	http://www.gsea-msigdb.org/gsea/msigdb/cards/WP_PROSTAGLANDIN_SYNTHESIS_AND_REGULATION	PPARGC1B	S100A6	PLA2G4A	PTGIS	CYP11A1	HPGDS	EDNRB	PTGIR	AKR1B1	CBR1	PTGER1	PPARGC1A	PTGER2	PTGER3	PTGER4	ABCC4	PTGFR	PRL	PTGFRN	HSD11B2	HSD11B1	SCGB1A1	MITF	AKR1C3	PTGES	SOX9	EDNRA	PTGDS	S100A10	AKR1C2	PTGDR	TBXAS1	AKR1C1	HPGD	ANXA1	ANXA2	PTGS1	PTGS2	EDN1	ANXA3	PPARG	ANXA4	ANXA5	ANXA6	TBXA2R
WP_FTO_OBESITY_VARIANT_MECHANISM	http://www.gsea-msigdb.org/gsea/msigdb/cards/WP_FTO_OBESITY_VARIANT_MECHANISM	FTO	ARID5B	IRX3	PPARGC1A	PRDM16	IRX5	TBX1	UCP1
WP_AMYOTROPHIC_LATERAL_SCLEROSIS_ALS	http://www.gsea-msigdb.org/gsea/msigdb/cards/WP_AMYOTROPHIC_LATERAL_SCLEROSIS_ALS	TNF	GRIA1	BAD	BCL2	DERL1	BCL2L1	MAPK14	NEFM	PPP3CC	APAF1	CASP1	NOS1	BID	SOD1	NEFH	CASP3	TOMM40	SLC1A2	RAC1	DAXX	NEFL	CASP12	TNFRSF1A	PPP3CA	TP53	CCS	PRPH	PPP3CB	CST3	BAX	MAP2K6	ALS2	GPX1	CASP9	CAT	MAP3K5	RAB5A	MAP2K2
WP_SEROTONIN_RECEPTOR_467_AND_NR3C_SIGNALING	http://www.gsea-msigdb.org/gsea/msigdb/cards/WP_SEROTONIN_RECEPTOR_467_AND_NR3C_SIGNALING	MAPK1	MAPK3	CREB1	HTR7	HTR6	RPS6KA5	HTR4	MAPKAPK2	GNAS	RAP1A	BRAF	ATF1	ELK4	ELK1	SRF	NR3C1	EGR1	MAP2K1	MAP2K2
WP_ID_SIGNALING_PATHWAY	http://www.gsea-msigdb.org/gsea/msigdb/cards/WP_ID_SIGNALING_PATHWAY	PAX2	PAX5	SREBF1	ID2	ID1	CDK2	ELK4	ELK3	ELK1	ID3	CCNE1	MYOD1	RBL1	RBL2	RB1	PAX8
WP_INTEGRATED_BREAST_CANCER_PATHWAY	http://www.gsea-msigdb.org/gsea/msigdb/cards/WP_INTEGRATED_BREAST_CANCER_PATHWAY	FADD	TGFBR1	SMARCA4	TGFBR2	EP300	USP21	AHR	ATM	NOXA1	CCND1	BCL2	CDC25A	MYC	CDC25B	GDI1	PPP4R3B	CSNK1D	CDC42	RALGAPA1	CDH1	BID	RALA	FOXO1	TPR	MIR6125	ZMYND8	ERAL1	BLM	CYP19A1	APOBEC3G	AR	ARAF	RRAS	E2F1	MSH6	RHO	PIGR	ABL1	WEE1	STAT1	PIAS1	MDM2	EDAR	LGALS13	CHEK1	BMPR1A	BMPR2	RHEB	CHEK2	RAD50	SMAD1	MRE11	PIK3R2	SMAD2	SMAD4	NCOA3	PAK1	HMGCR	PTEN	ZNF655	ANXA1	ATR	RAD54L	PKIA	IRS1	GADD45A	TRADD	AURKA	STK11	TSC1	CREB1	RASGEF1A	CDK7	PLK3	FAU	SMAD6	SMAD7	MIR1281	CCNB1IP1	CDK4	BRCA1	JAK1	CDK2	BRAF	CTNNB1	BRCA2	RASGRP3	ALKBH1	SP1	NF1	DHTKD1	USP38	CASP3	TAB1	XRCC3	MAPK1	MYT1	FOSL1	FER	SIRT1	RAP1A	CHUK	CASP8	JAKMIP1	CASP9	FOSL2	MTOR	PLK1	AKT1	TSC2	KRAS	JUN	ITPKC	UBE2F	NFKB1	VEGFA	PHB	ESR1	HIPK2	HDAC1	BACH1	BAD	RPP38	IMPA1	BAK1	FILIP1	DCAKD	NAB1	USP15	MAX	MAP3K7CL	RAC1	EGFR	PML	TFPI	CERK	TP53	MAP3K13	BARD1	BAX	GSK3A	PPP4R3A	GRN	ATF1	ZMIZ1	MYCBP2	NUP85	MMP1	RAD51	MSH2	ODC1	DAG1	USP16	RB1
WP_METASTATIC_BRAIN_TUMOR	http://www.gsea-msigdb.org/gsea/msigdb/cards/WP_METASTATIC_BRAIN_TUMOR	MIRLET7A3	MIRLET7A2	MIR148A	MIRLET7C	MIRLET7B	MIRLET7E	MIRLET7D	MIRLET7F2	MIRLET7F1	MIR4763	CDK6	MIRLET7A1	MYC	MIRLET7BHG	E2F3	CDC42	MIR101-2	PIK3R1	MIR101-1	MIR29B2	MIR29C	TP53	MIR34B	MIR34C	MIRLET7G	MIR29B1	MIR29A	MIR148B
WP_GLYCEROLIPIDS_AND_GLYCEROPHOSPHOLIPIDS	http://www.gsea-msigdb.org/gsea/msigdb/cards/WP_GLYCEROLIPIDS_AND_GLYCEROPHOSPHOLIPIDS	MIR7109	PCYT1A	MIR6848	DGAT1	GPAT4	PISD	CHKB	PNPLA3	CDS1	PTDSS1	GPAM	DGAT2	CRLS1	ETNK1	CHPT1	PNPLA2	AGPAT4	PLD1	DGKZ	PCYT2	PEMT	PTDSS2	PLA2G1B	CDIPT
WP_TYPE_II_INTERFERON_SIGNALING_IFNG	http://www.gsea-msigdb.org/gsea/msigdb/cards/WP_TYPE_II_INTERFERON_SIGNALING_IFNG	SOCS1	PRKCD	TAP1	PTPN11	STAT2	STAT1	IRF2	IRF4	IFNA2	IFNGR2	SOCS3	ICAM1	H4C14	CYBB	JAK1	IFNGR1	JAK2	IFNG	IFNB1	IFIT2	IL1B	PSMB9	EIF2AK2	SPI1	ISG15	NOS2	IRF9	IRF1	CIITA	CXCL9	IRF8	IFI6	OAS1	HLA-B	GBP1	REG1A	CXCL10
WP_DEVELOPMENT_AND_HETEROGENEITY_OF_THE_ILC_FAMILY	http://www.gsea-msigdb.org/gsea/msigdb/cards/WP_DEVELOPMENT_AND_HETEROGENEITY_OF_THE_ILC_FAMILY	TOX	TNF	GFI1	AHR	RORA	GATA3	AREG	HNF1A	IL25	IFNG	IL9	IL23A	IL1B	TBX21	IL22	TSLP	EOMES	NFIL3	ID2	IL7	IL13	IL12B	IL12A	IL6	BCL11B	IL15	IL5	IL4	IL33	ZBTB16	IL18	IL17A
WP_MITOCHONDRIAL_LCFATTY_ACID_BETAOXIDATION	http://www.gsea-msigdb.org/gsea/msigdb/cards/WP_MITOCHONDRIAL_LCFATTY_ACID_BETAOXIDATION	ACSL1	ACADL	ACADM	SCP2	ACADS	ACADVL	CPT1A	HADH	HADHA	ACSL4	ACSL3	ACSF2	EHHADH	ECI1	CPT2	SLC25A20	PECR
WP_HEMATOPOIETIC_STEM_CELL_DIFFERENTIATION	http://www.gsea-msigdb.org/gsea/msigdb/cards/WP_HEMATOPOIETIC_STEM_CELL_DIFFERENTIATION	ZNF835	MIR150	KITLG	NFATC2	FOS	IL3	GATA2	GATA1	RHOH	IL1B	ACVR1B	ITGA2B	LMO2	MXI1	MYB	KCNH2	CIITA	ITGB3	MUC1	LYL1	CXCR4	TRIM29	RIOK3	TPO	HMGN5	IL6	IL5	FLI1	LEF1	GYPA	FOSB	NOTCH1	KLF1	NFE2	VAV1	THRB	ABO	TNXB	CSF3	EPO	SEC14L2	CSF2	CSF1	TRAF3IP3	HES6	SPI1	MIR128-1	MIR130A	NCKAP1L	MIR221	MIR181A1	MIR3074	MIR16-1	IL1A	PIM1	RUNX1	CBFA2T3	IRF5	STAT5A	IKZF1	CD34	GP9
WP_METHIONINE_DE_NOVO_AND_SALVAGE_PATHWAY	http://www.gsea-msigdb.org/gsea/msigdb/cards/WP_METHIONINE_DE_NOVO_AND_SALVAGE_PATHWAY	MSRB2	MSRA	MAT1A	MAT2A	AHCY	TXN	AMD1	MTAP	APIP	ADI1	IL4I1	MAT2B	ENOPH1	BHMT	MSRB3	TAT	SMS	MRI1	CHDH	ODC1	SRM	MTR
WP_TP53_NETWORK	http://www.gsea-msigdb.org/gsea/msigdb/cards/WP_TP53_NETWORK	SUMO1	ABL1	MIR3191	TNFSF10	TP53	PMAIP1	OTX2	TP73	BAX	ATM	MDM2	CDKN2A	BCL2	MYC	CDKN1A	BBC3	BOK	TP63	BID	GADD45A
WP_GABA_RECEPTOR_SIGNALING	http://www.gsea-msigdb.org/gsea/msigdb/cards/WP_GABA_RECEPTOR_SIGNALING	GABBR2	GABBR1	GAD2	GAD1	GABRP	MIR452	GABRG3	GABRG2	GABRG1	GABRE	GABRD	SLC32A1	SLC6A1	MIR224	ABAT	GABRB3	AP2S1	GABRB2	GABRB1	AP2A1	AP2M1	AP2A2	AP2B1	GABRA6	GABRA5	GABRA4	ALDH9A1	GABRA3	GABRA2	GABRA1	GABRQ	GPHN	SLC6A11
WP_TGFB_SIGNALING_IN_THYROID_CELLS_FOR_EPITHELIALMESENCHYMAL_TRANSITION	http://www.gsea-msigdb.org/gsea/msigdb/cards/WP_TGFB_SIGNALING_IN_THYROID_CELLS_FOR_EPITHELIALMESENCHYMAL_TRANSITION	VIM	MAPK1	SMAD2	MAPK3	SMAD3	SMAD4	CDH2	ID1	TGFB1	TNC	SNAI2	RUNX2	FN1	CDH6	CDH16	CDH1	AKT1	SNAI1
WP_VALPROIC_ACID_PATHWAY	http://www.gsea-msigdb.org/gsea/msigdb/cards/WP_VALPROIC_ACID_PATHWAY	ACADSB	ABAT	HADHB	HDAC1	HADHA	ACSM1	EHHADH	CYP2B6	HSD17B10	UGT1A3	IVD	CYP2A6	CYP2C9
WP_GLIAL_CELL_DIFFERENTIATION	http://www.gsea-msigdb.org/gsea/msigdb/cards/WP_GLIAL_CELL_DIFFERENTIATION	MAG	MBP	PLP1	CNP	TPPP	GAP43	MIR206	MSN
WP_SUDDEN_INFANT_DEATH_SYNDROME_SIDS_SUSCEPTIBILITY_PATHWAYS	http://www.gsea-msigdb.org/gsea/msigdb/cards/WP_SUDDEN_INFANT_DEATH_SYNDROME_SIDS_SUSCEPTIBILITY_PATHWAYS	TPH1	SSTR1	SST	SSTR2	EP300	TP73	FOXM1	PHOX2B	HTR3A	ATP1A3	ADCYAP1	HTR2A	TPH2	GNB3	ADCYAP1R1	PPARGC1A	MECP2	TACR1	MYB	MEF2C	KCNH2	SLC1A3	TH	HIF1A	SNTA1	TPPP	AQP4	TLX3	GPD1L	AR	CHAT	PHOX2A	GABRA1	NANOG	KCNJ8	CTCF	DLX2	BHLHE40	THRB	SLC6A4	RORA	HSP90B1	FMO3	YBX1	TCF3	PKNOX1	ACADM	RYR2	PAH	MIR16-1	PRKAR1A	POU2F2	NEUROD1	POU3F2	PRKAR1B	PRKAR2A	ESR2	CPT1A	IL1A	HADHB	HADHA	CHRM2	NTRK2	DDC	GJA1	KCNQ1	PRKACA	PRKACB	MIR3652	ASCL1	SOX2	DEAF1	ECE1	HES1	SP3	POU5F1	LMX1B	SLC9A3	TNF	MAP2	CREB1	CHRNB4	CHRNB2	MIR1281	GATA3	GATA2	AVP	CHRNA7	CHRNA4	IL1RN	CTNNB1	IL1B	NR3C1	SP1	PRKAR2B	MAOA	CASP3	SCN3B	NFYA	REST	YWHAQ	RET	GRIN1	NGF	YWHAG	PLP1	YWHAE	YWHAZ	TSPYL1	YWHAH	HES5	IL6R	CREM	HSPD1	IL6	C4A	C4B	CREBBP	GAPDH	SPTBN1	CDCA7L	YWHAB	JUN	MAZ	PPARGC1B	SCN5A	NFKB1	PBX1	MBD1	SCN4B	NFKB2	VEGFA	NOS1AP	SLC25A4	HDAC1	GCK	CXCL8	CHRFAM7A	TF	NKX2-2	VAMP2	CAV3	EGR1	NKX3-1	MIR130A	FEV	MIR210	VIPR1	HDAC9	TAC1	VIPR2	IL13	HTR1A	CEBPB	EN1	ALDOA	CC2D1A	RUNX3	IL10	BDNF	SNAP25	G6PC
WP_HISTONE_MODIFICATIONS	http://www.gsea-msigdb.org/gsea/msigdb/cards/WP_HISTONE_MODIFICATIONS	SMYD4	KMT2A	SMYD3	H4C9	DOT1L	EZH2	KMT5A	EZH1	SETD5	EHMT1	PRDM2	EED	H3C7	SETD1A	SETD3	NSD1	MIR6755	H3C14	SETBP1	SUV39H1	SUV39H2	SETDB1	H4-16	SETD2	H3C11	H3C8	H3C3	H3C6	H3C2	H4C1	H3C12	H3C10	H3C15	SETD1B	SETD4	H3-3B	H3-3A	MIR4738	H3C1	H3C4	H3C13	SETDB2	SMYD2	KMT5C	SMYD1	KMT2B	AEBP2	KMT2E	SETD6	H4C8	H4C2	H4C11	H4C3	H4C7	H4C5	H4C13	EHMT2	H4C6	H4C12	KMT2D	H4C4	ASH1L	SETD7	KMT5B	SETD9	SET	MIR555	SMYD5	KMT2C	SETMAR
WP_PATHWAYS_IN_CLEAR_CELL_RENAL_CELL_CARCINOMA	http://www.gsea-msigdb.org/gsea/msigdb/cards/WP_PATHWAYS_IN_CLEAR_CELL_RENAL_CELL_CARCINOMA	SHMT2	TGFB3	MIR6778	TPI1	ACLY	TSC1	DEPTOR	EP300	TGFB1	FASN	MIR1281	TGFB2	SHMT1	ALDOC	KCNJ2	GPI	ENO3	EFCAB3	ENO2	CDH13	PFKP	KSR1	HIF1A	PGK1	PLOD2	PDGFB	PGK2	PDGFRA	HK2	HK1	BHLHE41	CREBBP	GAPDH	MTOR	SLC2A1	PGBD5	AKT1	ARNT	TSC2	CAMK1	SETD2	LDHD	VEGFA	BAP1	ME1	SDSL	ENPP3	STAT3	HK3	MDH1	PSAT1	GRB10	LDHA	RPTOR	FLT1	PGM1	PKLR	PDGFRB	RHEB	PKM	SDS	ACACA	EGFR	CEP290	ACACB	KDM5C	RAPGEF5	MLST8	KDR	PFKL	PFKM	PBRM1	ENO1	SSPN	PHGDH	TOX2	PTEN	PGM2	LDHC	AKT1S1	ALDOA	ALDOB	VHL	SQSTM1	PSPH	ZEB1	LDHB
WP_MIRNAS_INVOLVED_IN_DNA_DAMAGE_RESPONSE	http://www.gsea-msigdb.org/gsea/msigdb/cards/WP_MIRNAS_INVOLVED_IN_DNA_DAMAGE_RESPONSE	MIR374B	MIR421	MIR449B	MIR203A	MIR106B	CREB1	CDK6	ATM	CCND1	MYC	CDC25A	MIR145	MIR371A	MIR372	MIR373	MIR450B	MIR100	CDKN1B	CDKN1A	MIR449A	E2F1	MIR25	ABL1	MIRLET7D	MIR27A	MIRLET7F1	MIR27B	MIR93	MIR23A	MIRLET7A1	MIR23B	CCND3	CCNE1	H2AX	MIR542	MIR210	MIR221	MIR181A1	MIR3074	MIR16-1	TP53	RAD52	MIR181B1	MIR222	MIR34B	MIR34C	MIR449C	MIR450A2	MIR503	MIR15B
WP_ZINC_HOMEOSTASIS	http://www.gsea-msigdb.org/gsea/msigdb/cards/WP_ZINC_HOMEOSTASIS	SLC30A3	SLC30A2	MT1E	MT1F	SLC30A4	MT1G	MT1H	SLC39A8	SLC39A2	SLC39A10	SLC39A6	SLC39A13	MT1B	SLC39A11	SLC39A3	SLC39A12	MT1A	MT1L	MT1X	SLC30A1	MT2A	MT3	MT4	SLC39A14	MTF1	SLC30A5	SLC39A4	SLC30A7	SLC30A8	SLC39A1	SLC30A6	SLC39A9	SLC30A10	MT1M	SLC39A5	SLC39A7	SLC30A9
WP_BMP2WNT4FOXO1_PATHWAY_IN_HUMAN_PRIMARY_ENDOMETRIAL_STROMAL_CELL_DIFFERENTIATION	http://www.gsea-msigdb.org/gsea/msigdb/cards/WP_BMP2WNT4FOXO1_PATHWAY_IN_HUMAN_PRIMARY_ENDOMETRIAL_STROMAL_CELL_DIFFERENTIATION	DKK1	LEFTY2	SMAD1	SST	SFRP1	SMAD5	WNT4	SMAD9	DCN	BMP2	BCL2L11	CTNNB1	FOXO1
WP_ALZHEIMERS_DISEASE	http://www.gsea-msigdb.org/gsea/msigdb/cards/WP_ALZHEIMERS_DISEASE	FADD	PSEN1	LINC00461	PSEN2	MIR30C2	APP	MIR488	MIR769	FAS	MIR431	MIR410	MIR671	PPP3CC	PPP3R1	SNCA	MIR199B	BID	PPP3R2	NOS1	ADAM17	MIR3176	CALML5	ATF6	MIR887	MIR760	MIR124-1HG	MIR29B1	CHPF2	MIR29A	MIR1285-2	ATP5MD	ATP2A1	ATP2A2	ATP2A3	PSENEN	CALM1	MIR874	CALM2	MIR33B	CALM3	MIR184	MIR3200	MIR495	IDE	MIR181D	CACNA1C	MIR1307	CACNA1D	NCSTN	CALML3	CACNA1F	CACNA1S	MIR181B2	MIR708	MIR182	RYR3	MIR219A2	PLCB2	PLCB3	PLCB4	MIR181B1	MIR181A2	MIR218-2	MIR218-1	CHP2	HSD17B10	ITPR1	ITPR2	CAPN1	CAPN2	MIR598	MIR873	CHP1	TNF	CDK5R1	CDK5	IL1B	APAF1	GRIN2D	CASP3	GRIN2C	ITPR3	GRIN2B	GRIN2A	GRIN1	TNFRSF1A	ERN1	MIR101-1	MAPK1	MAPK3	MIR139	LPL	MIR138-2	APBB1	CASP7	CASP8	GAPDH	CASP9	MIR326	MIR134	MAPT	MIR329-1	MIR135A2	CYCS	MIR329-2	MIR135A1	MIR136	MIR138-1	LRP1	MME	MIR132	MIR95	MIR9-3	BACE1	BAD	AGER	MIR323A	MIR381	MIR127	VMP1	MIR129-1	APH1A	MIR129-2	CASP12	NAE1	MIR181A1	MIR9-2	PPP3CA	TP53	MIR125B1	PPP3CB	MIR125A	MIR34B	MIR34C	PLCB1	EIF2AK3	MIR9-1	MIR21	MIR433	GSK3B	MIR375	MIR124-3	ADAM10	GNAQ	APOE	MIR10A	MIR9-3HG	MIR124-2	MIR124-1	MIR377
WP_THYMIC_STROMAL_LYMPHOPOIETIN_TSLP_SIGNALING_PATHWAY	http://www.gsea-msigdb.org/gsea/msigdb/cards/WP_THYMIC_STROMAL_LYMPHOPOIETIN_TSLP_SIGNALING_PATHWAY	NFKB1	PTPN11	NFKB2	NFKBIA	STAT1	STAT4	TEC	STAT3	CCL11	PI4K2A	RPS6	JAK1	IL2RA	JAK2	BTK	MYC	MAPK14	CXCL8	IL7R	MAPK8	LCK	EIF4EBP1	TSLP	MAPK1	MAPK3	RELA	LYN	RELB	CISH	FES	HCK	PIK3CA	CRLF2	TNFSF4	IL6	FYN	MTOR	STAT5B	YES1	AKT1	STAT5A	MAPK9	GAB2	STAT6	MAP2K1	SRC	MAP2K2
WP_IMATINIB_AND_CHRONIC_MYELOID_LEUKEMIA	http://www.gsea-msigdb.org/gsea/msigdb/cards/WP_IMATINIB_AND_CHRONIC_MYELOID_LEUKEMIA	ABL1	ABCB1	LYL1	PDGFRA	PIM2	SPRED2	PIM1	KIT	CSF1R	NOP2	MYC	CDKN1B	MIR1204	FLT1	BCR	ABCG2	PDGFRB	SKP2	GAB2	FOXO3	GADD45A
WP_EICOSANOID_SYNTHESIS	http://www.gsea-msigdb.org/gsea/msigdb/cards/WP_EICOSANOID_SYNTHESIS	PLA2G6	PLA2G2A	LTC4S	PLA2G4A	PTGIS	PLA2G5	PNPLA3	GGTLC1	LTA4H	ALOX12	PTGES2	GGT2	GGTLC2	PTGES	PTGDS	ALOX5	ALOX5AP	DPEP1	TBXAS1	GGT1	PLA2G4B	ALOX15	ALOX15B	PNPLA8	PTGS1	PTGS2
WP_SIGNALING_OF_HEPATOCYTE_GROWTH_FACTOR_RECEPTOR	http://www.gsea-msigdb.org/gsea/msigdb/cards/WP_SIGNALING_OF_HEPATOCYTE_GROWTH_FACTOR_RECEPTOR	HGF	PTPN11	MAP4K1	MET	SOS1	STAT3	FOS	HRAS	RAPGEF1	GRB2	CRKL	CRK	ELK1	DOCK1	MAPK8	GAB1	MAPK1	MAPK3	PAK1	RAF1	ITGA1	PTK2B	PIK3CA	PTEN	PXN	RAP1A	RAP1B	RASA1	ITGB1	SRC	PTK2	MAP2K1	MAP2K2	JUN
WP_SIGNAL_TRANSDUCTION_OF_S1P_RECEPTOR	http://www.gsea-msigdb.org/gsea/msigdb/cards/WP_SIGNAL_TRANSDUCTION_OF_S1P_RECEPTOR	PIK3C2B	SMPD2	GNAI2	GNAI1	RACGAP1	PLCB2	MAPK1	PLCB3	MAPK3	MAPK12	MAPK4	MIR197	MAPK6	MAPK7	PLCB1	S1PR2	GNAI3	AKT3	ASAH1	AKT1	SPHK1	AKT2	S1PR3	S1PR1	S1PR5	SPHK2
WP_SELENIUM_MICRONUTRIENT_NETWORK	http://www.gsea-msigdb.org/gsea/msigdb/cards/WP_SELENIUM_MICRONUTRIENT_NETWORK	PLG	PRDX2	TNF	F7	HBB	PNPO	PRDX5	DIO2	DIO1	SELENOK	HBA1	F2	PRDX3	CBS	TXNRD3	IL1B	FGG	INS	CCL2	MTHFR	DIO3	TXNRD1	MIR6886	SERPINA3	SELENON	SAA2	XDH	SAA1	KYNU	SEPHS2	FGA	ABCA1	FLAD1	ALOX5	TXN	ALOX5AP	GPX3	GPX2	GGT1	PRDX4	GPX1	IL6	ALOX15B	GPX6	PTGS1	PTGS2	INSR	CAT	TXNRD2	MSRB1	GPX4	SELENOM	NFKB1	NFKB2	SELENOF	MPO	SAA3P	ICAM1	SAA4	GGTLC1	SELENOH	IFNG	ALB	APOA1	FGB	APOB	SOD1	SOD3	SELENOS	MTR	SOD2	PRDX1	SOD2-OT1	KMO	GGT2	SELENOV	SERPINE1	RELA	GGTLC2	CTH	LDLR	CRP	SELENOO	RFK	SELENOP	SELENOI	PLAT	SELENOW	GSR	SCARB1	SELENOT
WP_EUKARYOTIC_TRANSCRIPTION_INITIATION	http://www.gsea-msigdb.org/gsea/msigdb/cards/WP_EUKARYOTIC_TRANSCRIPTION_INITIATION	POLR2K	MNAT1	CDK7	POLR1A	ERCC3	POLR1D	GTF2H2	GTF2H1	TBP	GTF2F2	ILK	GTF2E2	GTF2E1	ERCC2	POLR2E	POLR3B	POLR2F	POLR2G	POLR2H	POLR2I	POLR2J	GTF2H4	GTF2H3	POLR3K	TAF9	POLR2A	TAF12	POLR2B	POLR2C	GTF2H2C	TAF13	POLR1E	POLR3D	POLR3H	TAF6	TAF5	CCNH	GTF2B	GTF2A2	POLR1B	POLR3E	TAF7
WP_WNT_SIGNALING_PATHWAY_AND_PLURIPOTENCY	http://www.gsea-msigdb.org/gsea/msigdb/cards/WP_WNT_SIGNALING_PATHWAY_AND_PLURIPOTENCY	MIR4683	EP300	NKD2	DVL1	CCND1	MYC	CSNK1E	DVL3	DVL2	MIR6886	MIR6808	MAP3K7	PPP2R3B	WNT4	NKD1	CTNND1	NANOG	FRAT1	AXIN1	PAFAH1B1	AXIN2	WNT16	CCND2	RACGAP1	CCND3	FZD3	FZD5	NLK	WNT3	FZD1	WNT2	FZD4	WNT6	WNT5A	FZD8	WNT7B	WNT7A	FZD9	FZD6	PPM1J	FZD7	WNT1	RHOA	ZBTB33	LDLR	CTBP2	CTBP1	MAP2K4	MAPK9	FZD10	TCF7	SOX2	MAPK10	PLAU	TCF7L2	WNT9B	PRKCD	POU5F1	PRKCE	PRKCG	PRKCH	PRKCI	PRKD1	TPTEP2-CSNK1E	WNT10B	MIR1281	WNT2B	WNT11	TCF7L1	CTNNB1	WNT10A	ESRRB	PRKCA	PRKCB	NFYA	FBXW2	FOSL1	PRKCZ	CD44	APC	LEF1	CREBBP	LRRK2	PPARD	PRKCQ	JUN	PPP2R2A	PPP2R2B	PPP2R1B	FOXD3	PPP2CA	PPP2CB	PPP2R1A	LRP6	WNT3A	LRP5	TP53	GSK3B	FZD2	WNT5B	PPP2R2C	PPP2R3A	PTPA	MMP7	PPP2R5C	PPP2R5E
WP_GLUTATHIONE_METABOLISM	http://www.gsea-msigdb.org/gsea/msigdb/cards/WP_GLUTATHIONE_METABOLISM	GGT2	GGTLC2	ANPEP	OPLAH	GSTA5	GGTLC1	IDH1	GPX3	GSTM1	GPX2	GGT1	GPX1	GSTT2	GGT5	GCLM	GSTA1	GCLC	GSS	GSR	GSTM2	G6PD	GPX4
WP_NOTCH1_REGULATION_OF_HUMAN_ENDOTHELIAL_CELL_CALCIFICATION	http://www.gsea-msigdb.org/gsea/msigdb/cards/WP_NOTCH1_REGULATION_OF_HUMAN_ENDOTHELIAL_CELL_CALCIFICATION	VEGFA	ITGA1	MGP	DLL1	MIR6073	JAG1	FGFR3	SOX6	GJA5	DLL4	ALPL	NOTCH1	SAT1	CALU	PLAT	DLL3	LPAR1	JAG2
WP_ROLE_OF_OSX_AND_MIRNAS_IN_TOOTH_DEVELOPMENT	http://www.gsea-msigdb.org/gsea/msigdb/cards/WP_ROLE_OF_OSX_AND_MIRNAS_IN_TOOTH_DEVELOPMENT	MIRLET7A2	MIR32	MIRLET7C	MIR885	MIRLET7E	MIRLET7D	MIRLET7F2	MIR204	MIRLET7F1	SP7	MIRLET7A1	HNF1A	CTNNB1	BMP7	MIR143	MIR145	MIR586	DMP1	DSPP	DKK1	MIR211	KLF4	MIR34A	MIRLET7G	MIR29B1	MIR29A	MIRLET7I	RUNX2	ALPL	NOTCH1	NOTCH2	NOTCH3	NOTCH4	MIR34AHG	SOST	MIR338
WP_DEREGULATION_OF_RAB_AND_RAB_EFFECTOR_GENES_IN_BLADDER_CANCER	http://www.gsea-msigdb.org/gsea/msigdb/cards/WP_DEREGULATION_OF_RAB_AND_RAB_EFFECTOR_GENES_IN_BLADDER_CANCER	MYRIP	MADD	RPH3AL	RAB27A	MLPH	RPH3A	SYTL1	SYTL5	SYTL4	SYTL3	EXPH5	UNC13D	TBC1D10A	RAB27B	SYTL2	GCC2
WP_IL5_SIGNALING_PATHWAY	http://www.gsea-msigdb.org/gsea/msigdb/cards/WP_IL5_SIGNALING_PATHWAY	RPS6KB2	RPS6KB1	PTPN11	SYK	STAT1	SOS1	STAT3	FOS	RPS6KA1	RPS6	JAK1	BTK	JAK2	IL2	BCL2	MYC	GRB2	ELK1	FOXO3	CSF2RB	PIK3CG	PIK3R1	PIK3R2	MAPK1	MAPK3	SPRED1	LYN	SHC1	RAF1	GSK3B	GSK3A	IL5RA	STAT5B	STAT5A	AKT1	MAPT	MAP2K1	KRAS	MAP2K2	JUN
WP_SRF_AND_MIRS_IN_SMOOTH_MUSCLE_DIFFERENTIATION_AND_PROLIFERATION	http://www.gsea-msigdb.org/gsea/msigdb/cards/WP_SRF_AND_MIRS_IN_SMOOTH_MUSCLE_DIFFERENTIATION_AND_PROLIFERATION	KLF4	MIR199A1	NKX2-5	MEF2B	CCND2	ELK1	SRF	MYOCD	MIR145	MEF2A	CAMK2D	MEF2C	MEF2D
WP_HIF1A_AND_PPARG_REGULATION_OF_GLYCOLYSIS	http://www.gsea-msigdb.org/gsea/msigdb/cards/WP_HIF1A_AND_PPARG_REGULATION_OF_GLYCOLYSIS	TPI1	GPAT3	HIF1A	LDHA	GAPDH	SLC2A1	GPD1	PPARG
WP_STEROL_REGULATORY_ELEMENTBINDING_PROTEINS_SREBP_SIGNALLING	http://www.gsea-msigdb.org/gsea/msigdb/cards/WP_STEROL_REGULATORY_ELEMENTBINDING_PROTEINS_SREBP_SIGNALLING	MIR33A	SEC13	ACLY	MIR6764	CREB1	SEC31A	FASN	INSIG1	MBTPS2	KPNB1	FDPS	HMGCS1	FDFT1	INS	SP1	SAR1B	NFYA	MIR6886	NR1H2	SEC24D	ATF6	LPL	SREBF1	SEC24C	RBP4	SIRT1	SEC31B	GPAM	DBI	SEC24B	PRKAG3	CDK8	LPIN1	MTOR	AKT1	PPARG	SQLE	RNF139	SCD	YY1	MIR33B	PPARGC1B	PRKAA1	SCAP	PRKAA2	PRKAB1	PRKAB2	MVD	MDH1	INSIG2	MED15	CYP51A1	PRKAG2	SREBF2	ACACA	FGF21	PRKAG1	MBTPS1	LSS	HMGCR	SAR1A	PIK3CA	GSK3A	SEC24A	AMFR	LDLR	ACSS1	CAMP	IDI1	PRKACA	SEC23A	SEC23B	SCARB1
WP_FOLATEALCOHOL_AND_CANCER_PATHWAY_HYPOTHESES	http://www.gsea-msigdb.org/gsea/msigdb/cards/WP_FOLATEALCOHOL_AND_CANCER_PATHWAY_HYPOTHESES	CBS	ALDH1A1	ADH5	CREB1	CYP2E1	MTHFR	CEBPB	ALDH1L1	MTR
WP_GPCRS_CLASS_A_RHODOPSINLIKE	http://www.gsea-msigdb.org/gsea/msigdb/cards/WP_GPCRS_CLASS_A_RHODOPSINLIKE	OXTR	TRHR	OR2S2	P2RY4	P2RY6	P2RY11	P2RY13	CCR2	EDNRA	CCR1	OPN4	P2RY1	P2RY2	TBXA2R	GPR87	RHO	OR1D2	OR1F1	OR2C1	OR10H3	LTB4R	GHSR	CMKLR1	SUCNR1	OR2B3	OR7C2	OR2J3	OR10H1	OR7A5	OR10H2	EDNRB	ACKR2	CCR8	ADORA1	ADORA2A	CCR7	CCR6	ADORA2B	CCR5	CCR4	OR11A1	CCR3	OPRD1	OPRK1	OPRL1	OPRM1	OPN1LW	CHRM4	OR7C1	CHRM3	ADORA3	CHRM2	GPR83	HCAR1	OR2A4	PTGDR	CHRM1	ADRA1D	ADRA1B	ADRA1A	OR3A1	ACKR4	OR3A2	PTAFR	NPFFR2	GPR171	ADRA2A	ADRA2B	ADRA2C	ADRB1	PTGIR	ADRB2	ADRB3	GALR1	CHRM5	PTGER1	PTGER2	PTGER3	NPY1R	PTGER4	DRD5	NPY2R	NPY6R	DRD4	DRD3	NPY5R	DRD2	PTGFR	C3AR1	DRD1	OR8D2	OR10A5	OR2AG1	FPR3	CNR2	FPR2	OR2D2	CNR1	FPR1	GPR68	OR7A10	GPR65	FSHR	OR6A2	OR12D3	CXCR2	CXCR1	OPN1SW	MTNR1A	OR2H2	MTNR1B	GRPR	GALR3	GPR45	LPAR6	PTGDR2	HTR1E	OPN3	HTR1D	HTR1B	HTR1A	AGTR1	AGTR2	APLNR	OR1C1	OR1A2	BDKRB1	BDKRB2	HRH3	NMUR2	OR2H1	SSTR1	NPY4R	SSTR3	SSTR2	HTR7	HTR6	HTR5A	F2RL2	F2RL1	HTR4	CYSLTR2	F2R	HTR2C	GPR75	HTR2B	OR5V1	HTR2A	HTR1F	OR2B2	XCR1	GPR4	GPR3	CCR10	GPR1	OR1E1	OR1E2	OR1D5	CXCR4	RGL4	OR1A1	PRLHR	CXCR3	NPBWR2	NPBWR1	GPR6	CXCR5	CCKAR	CCKBR	SSTR5	SSTR4	GALR2	GPR15	GPR12	F2RL3	GPR50	OR1G1	LPAR5	OR5F1	OR3A3	GPR22	ACKR3	GPR21	GPR20	OR8B8	GPR19	GPR18	GPR17	MAS1L	GPR25	MCHR1	LPAR4	OR2J2	HCAR3	NPFFR1	GPR161	HRH2	CYSLTR1	CX3CR1	GPR32	GPR31	GPER1	HRH1	CCR9	GPR27	OR10A4	GPR35	GPR34	OR1I1	FFAR2	FFAR3	AVPR1A	AVPR1B	FFAR1	GPR39	AVPR2	MLNR	C5AR2	GPR37	OR10J1	RRH	OR1Q1	P2RY14	NTSR1	GPR63	CCRL2	MAS1	OR14J1	BRS3	P2RY12	GPR174	P2RY10	GPR85	GPR173	MC1R	NTSR2	OR6B1	GPR37L1	HCRTR2	HCRTR1	OR2F2	NMUR1	OR2W1	NMBR	OR7A17	OR2B6	OR2T1	OR2F1	LHCGR	OR5I1	MC5R	RABGAP1	GPR52	MC4R	OR1D4	OPN1MW	MC2R	MC3R
WP_ALLOGRAFT_REJECTION	http://www.gsea-msigdb.org/gsea/msigdb/cards/WP_ALLOGRAFT_REJECTION	TNF	GABPA	GZMB	HLA-DRB1	HLA-DRA	TGFB1	CSNK2A2	GDNF	IL2RA	HLA-DQB1	IL2	HLA-DQA2	FAS	HLA-DQA1	FASLG	HLA-DPB1	IL1B	HLA-DPA1	C1QA	C1QB	TUBA1B	C1QC	CASP3	CD40	CD40LG	C2	GNLY	C3	CCL19	CCL21	PRF1	PDGFRA	HLA-F	HLA-E	PRKCZ	IL5	CASP7	HLA-DRB5	CXCR5	C4A	CASP8	LRRK2	IL4	C4B	CASP9	C5	C6	IL17A	CXCL11	VEGFA	ABCB1	STAT1	IL21	BHMT2	IFNG	C7	C8A	CXCL8	C8B	HLA-G	PECR	C9	CXCL9	IL22	VIM	CXCL12	MICA	HARS1	IL1A	IL13	HLA-DOB	HLA-DOA	CTLA4	IL12B	IL12A	AGTR1	HLA-DMB	HLA-DMA	HLA-C	HLA-B	HLA-A	COL5A1	CD28	CD80	IL10	CD86	CXCL13	FOXP3	CD55
WP_IL1_AND_MEGAKARYOCYTES_IN_OBESITY	http://www.gsea-msigdb.org/gsea/msigdb/cards/WP_IL1_AND_MEGAKARYOCYTES_IN_OBESITY	NFKB1	SELENBP1	PLA2G7	ICAM1	NLRP3	FCER1A	F2R	IFNG	F2	IL1R1	IL1B	CCR3	CCL2	IRAK1	HBEGF	TIMP2	TIMP1	MIR718	PIK3CA	S100A9	TLR2	TLR1	MMP9	IL18	MYD88
WP_CHEMOKINE_SIGNALING_PATHWAY	http://www.gsea-msigdb.org/gsea/msigdb/cards/WP_CHEMOKINE_SIGNALING_PATHWAY	CCL4	CCL5	CCL7	CCL11	GNGT2	GNGT1	GNG11	GNG10	PREX1	ADCY5	GNG7	ADCY6	GNG5	ADCY7	GNG4	ADCY8	FGR	ADCY9	GNG3	GNB3	GNB2	CDC42	CCL3	GNG13	XCR1	SHC4	FOXO3	CCR10	CCL17	SHC2	GNG8	CCL20	ROCK2	CCL19	CCL21	CCR2	LYN	MIR197	WAS	CCL22	CXCR4	CCR1	CXCR3	GNG12	PXN	CXCR5	CCL15	ARRB1	ARRB2	CXCR6	CXCL11	XCL1	CXCL5	STAT2	CX3CL1	STAT1	SOS1	STAT3	HRAS	ROCK1	CCL25	CCR8	CCR7	CCR6	CCR4	CCR3	CCL24	RASGRP2	PIK3CG	PIK3R1	PIK3R2	PLCB2	PLCB3	PLCB4	RELA	CXCL12	PAK1	IKBKB	PTK2B	PIK3CA	PIK3CB	TIAM1	PIK3CD	CX3CR1	NCF1	CCR9	PARD3	STAT5B	AKT3	PRKACB	SOS2	PRKACG	MAP2K1	ITK	PRKCD	CXCL16	CXCL14	NRAS	GRK6	JAK2	BRAF	GRK2	TIAM2	JAK3	VAV3	PRKCB	PRKX	CCL27	GRK5	GRK4	PF4	PPBP	MAPK1	MAPK3	VAV2	HCK	PIK3R5	PRKCZ	RAP1A	CHUK	RAP1B	AKT1	WASL	SHC3	AKT2	PTK2	CCL26	KRAS	VAV1	ADCY4	BCAR1	NFKB1	RAC2	NFKBIA	ELMO1	NFKBIB	GNAI2	GNAI1	GNG2	CXCL3	CXCR2	GRB2	CRKL	GNB4	CRK	DOCK2	CCL28	PIK3R3	RAC1	CXCL9	SHC1	RAF1	CCL1	GNB1	PLCB1	GSK3B	CSK	GNAI3	ADCY1	ADCY2	GNB5	IKBKG	ADCY3	CXCL13	CXCL10
WP_MECP2_AND_ASSOCIATED_RETT_SYNDROME	http://www.gsea-msigdb.org/gsea/msigdb/cards/WP_MECP2_AND_ASSOCIATED_RETT_SYNDROME	SP3	TAF1	MAG	SST	CREB1	DHX9	TET3	GAMT	GPRIN1	TET2	SIN3A	IGF2	IGF1R	RPS6	IGF1	EZH2	SP1	NF1	POU4F1	MECP2	REST	MEF2C	GRIN1	RBFOX1	NREP	MYT1	ARHGEF26	CNP	CSRP1	PRPF38A	MTOR	TET1	AKT1	BCL6	DLX5	CTCF	E2F1	TAP1	FOXG1	MBP	SMC3	MPP1	GRIA3	GAD1	HNRNPH1	GRIA1	HDAC1	GABRR2	HNRNPF	FGF5	YBX1	FGF4	FGF3	FGF2	FUS	DLX6	FKBP5	UBE3A	SGK1	PSIP1	OPRK1	CAMK2A	CDON	POU3F2	NCOR1	CEBPD	TARDBP	PTEN	GRID1	FUT8	GRIA4	BDNF
WP_FOCAL_ADHESION	http://www.gsea-msigdb.org/gsea/msigdb/cards/WP_FOCAL_ADHESION	HGF	CCND1	BCL2	LAMA1	SHC4	VWF	PDGFA	PDGFB	PDGFRA	FLNB	FLNA	PXN	CHAD	VTN	TESK2	FLNC	FLT1	PDGFRB	ITGA6	PIK3R1	PIK3R2	KDR	PAK1	ITGA1	ITGA2	PIK3CA	PDPK1	PIK3CB	PIK3CD	PTEN	RHOA	FN1	STYK1	PIP5K1C	CAPN2	MAPK9	MYL2	MAPK10	MAP2K1	MYL5	MYLK	PAK3	MIR4260	ITGA9	ARHGAP35	ARHGAP5	PAK2	CTNNB1	ITGA2B	ITGA3	ITGA4	PAK4	ITGA5	ITGA7	ITGB3	ITGB4	PPP1R12B	ITGB5	ITGB6	ITGB7	PDGFD	MYL12A	ITGAV	PPP1CB	PPP1CC	ACTB	TNK2	ITGB1	PTK2	SRC	PPP1R12A	TNR	BCAR1	PARVG	RAC2	RAC3	TNXB	COL4A4	COL4A2	COL4A1	COL2A1	EGF	CRKL	COL1A2	COL1A1	CRK	ELK1	ITGB8	PTK6	MYL10	CAV1	ACTG1	MYL9	CAV2	CAV3	RAC1	SRMS	EGFR	RAF1	COL6A2	COL5A2	GSK3B	LAMA2	COL4A6	LAMA3	ACTN4	DIAPH1	RELN	PAK6	ACTN1	MIR4758	IGF1R	LAMB2	LAMB3	LAMC1	PARVB	IGF1	FGR	LAMC2	CDC42	LAMA4	MYLK3	LAMA5	LAMB1	ITGA11	SHC2	THBS1	ROCK2	THBS3	THBS2	TNC	TXK	BLK	VEGFD	MYLK2	TNK1	LINC02478	MET	SOS1	HRAS	THBS4	TNN	ROCK1	IBSP	CCND2	PDGFC	PPP1R12C	CCND3	PARVA	ERBB2	MYLPF	AKT3	COL5A3	PRKCG	BRAF	VAV3	PRKCA	PRKCB	MAPK1	MAPK3	VAV2	HCK	TLN1	RAP1A	RAP1B	TLN2	AKT1	MYLK4	SHC3	AKT2	BIRC2	PGF	VASP	VAV1	JUN	VEGFA	SPP1	VEGFC	VEGFB	BIRC3	BAD	RAPGEF1	XIAP	ILK	GRB2	COMP	LAMC3	MYL7	DOCK1	MAPK8	VCL	PIK3R3	MIR6852	ZYX	SHC1	PPP1CA	FYN	ITGA8	ITGA10	BUB1B-PAK6	RASGRF1	MYL12B
WP_PRIMARY_FOCAL_SEGMENTAL_GLOMERULOSCLEROSIS_FSGS	http://www.gsea-msigdb.org/gsea/msigdb/cards/WP_PRIMARY_FOCAL_SEGMENTAL_GLOMERULOSCLEROSIS_FSGS	NCK1	LMX1B	CD2AP	PODXL	UTRN	MIR4758	TGFB1	FAT1	LAMB2	CR1	SCARB2	CTNNB1	PLCG1	MYO1E	ITGA3	SYNPO	YWHAQ	LAMA5	TLR4	ITGB3	PAX2	ITGB4	PCNA	CLDN1	WT1	TLN1	CDKN1C	CDKN1B	CDKN1A	SMARCAL1	ITGAV	VTN	NOTCH1	AKT1	AGRN	ITGB1	PTK2	MME	TRPC6	CDH2	COL4A4	COL4A3	CTSL	ILK	KIRREL3	PARVA	VCL	CD151	KIRREL2	CAMK2B	DNM1	KRT8	NPHS1	MYH9	DKK1	LRP6	MIR6852	LRP5	VIM	INF2	MKI67	JAG1	WNT1	FYN	PLCE1	CD80	COL4A5	IRF6	ACTN4	PTPRO	PLAUR	LIMS1	DAG1	NPHS2
WP_GLUCURONIDATION	http://www.gsea-msigdb.org/gsea/msigdb/cards/WP_GLUCURONIDATION	UGT2B4	UGT2B10	UGT2B7	UGT2B17	UGT2B15	UGP2	UGT2B28	UGT2A3	UGT1A6	UGT1A7	UGT1A8	UGT1A10	UGT2A2	PGM1	UGT1A3	UGT1A1	PGM3	UGT1A4	PGM5	UGT1A5	UGDH	HK1	PGM2	UGT1A9	UGT2A1	UGT2B11
WP_GENES_TARGETED_BY_MIRNAS_IN_ADIPOCYTES	http://www.gsea-msigdb.org/gsea/msigdb/cards/WP_GENES_TARGETED_BY_MIRNAS_IN_ADIPOCYTES	HAND2	TMSB4X	MIR133A1	ERG	PTBP2	MIR133B	KCNJ2	MIR133A1HG	IGF1	GJA1	HCN2	HDAC4	KCNQ1	SRF	HCN4	MIR133A2	MIR1-1	KCNE1	MIR1-2
WP_MRNA_PROCESSING	http://www.gsea-msigdb.org/gsea/msigdb/cards/WP_MRNA_PROCESSING	RBM39	EFTUD2	NCBP2	SNRPD1	SRRM1	PTBP2	PHF5A	CPSF4	CELF2	CDC40	CELF1	CSTF2T	NCBP1	NONO	SRSF10	SNRNP70	SPOP	SNRPA1	SNRPA	SNRPB2	MIR939	SNRPB	MIR4745	XRN2	POLR2A	SF3B4	CLK3	CLK2	PRPF6	CLK1	MIR6849	SF3A3	SF3B3	SF3B1	SNRPD3	SNRPD2	PRPF4B	SNRPF	SNRPE	SNRPN	SUGP2	CD2BP2	SNRPG	MIR636	PSKH1	PRPF4	PRPF3	TXNL4A	YBX1	CSTF3	SREK1	CSTF2	PAPOLA	CSTF1	PRPF8	SF3B2	HNRNPR	SNRNP40	SRSF9	SFPQ	NUDT21	NXF1	PRMT1	PRMT2	DDX20	RNPS1	U2AF2	CPSF1	LSM2	PRPF18	PTBP1	DICER1	DHX38	SF3A1	SRSF5	RNGTT	SRSF7	SRSF6	TRA2B	SFSWAP	RNMT	DHX9	SF3A2	SUPT5H	CELF4	CLP1	DDX1	SNU13	MIR1234	U2AF1L5	CPSF2	SRSF2	DHX16	SRSF1	METTL3	TMED10	SRSF4	SRSF3	DHX8	RBM5	PABPN1	HNRNPA1	CLK4	LSM7	CPSF3	DHX15	SUGP1	RBM17	HNRNPA2B1	HNRNPM	HNRNPH2	HNRNPH1	HNRNPD	HNRNPC	HNRNPAB	SRP54	CLASRP	PRPF40A	FUS	HNRNPU	HNRNPL	HNRNPK	RNU2-1	SMC1A	DNAJC8	PPM1G	RBMX	PCBP2	MIR7-1	SF3B5	SRPK2	SRPK1	U2AF1
WP_WNTBETACATENIN_SIGNALING_PATHWAY_IN_LEUKEMIA	http://www.gsea-msigdb.org/gsea/msigdb/cards/WP_WNTBETACATENIN_SIGNALING_PATHWAY_IN_LEUKEMIA	AXIN2	CCND1	MYC	TCF3	CTNNB1	SALL4	FLT3	CSNK1A1	RARA	DKK1	PML	LRP6	LRP5	FZD6	WIF1	PYGO1	WNT1	GSK3B	JUP	RUNX1T1	LEF1	APC	PPARD	AKT1	ZBTB16	BCL9
WP_RALA_DOWNSTREAM_REGULATED_GENES	http://www.gsea-msigdb.org/gsea/msigdb/cards/WP_RALA_DOWNSTREAM_REGULATED_GENES	YBX3	EXOC2	EXOC8	RAC2	RAC3	NRAS	CDC42	RALBP1	HRAS	RALA	RAC1	KRAS
WP_INTERLEUKIN1_INDUCED_ACTIVATION_OF_NFKAPPAB	http://www.gsea-msigdb.org/gsea/msigdb/cards/WP_INTERLEUKIN1_INDUCED_ACTIVATION_OF_NFKAPPAB	NFKB1	TRAF6	MIR718	AJUBA	UBE2N	TIFA	UBE2V1	IL1A	IRAK1	SQSTM1	PRKCZ
WP_EBV_LMP1_SIGNALING	http://www.gsea-msigdb.org/gsea/msigdb/cards/WP_EBV_LMP1_SIGNALING	MIR718	TRAF6	NFKB1	CCL20	NFKB2	MAPK1	CCL5	NFKBIA	RELA	TNF	MAP3K7	PDLIM7	IKBKB	HSP90AA1	TRAF1	MAP3K14	CHUK	IFNB1	CXCL8	MAPK8	IKBKG	IRAK1	MAP3K3	TRADD
WP_FARNESOID_X_RECEPTOR_PATHWAY	http://www.gsea-msigdb.org/gsea/msigdb/cards/WP_FARNESOID_X_RECEPTOR_PATHWAY	NR1H4	UGT2B4	NR0B2	IRS2	RXRA	FGF19	ABCB4	SLC10A1	CYP8B1	CYP7A1	BAAT	SLC27A5	CYP3A4	SLCO2B1	FKBP5	PPARGC1A	SULT2A1	ABCB11	IP6K3
WP_MIR124_PREDICTED_INTERACTIONS_WITH_CELL_CYCLE_AND_DIFFERENTIATION	http://www.gsea-msigdb.org/gsea/msigdb/cards/WP_MIR124_PREDICTED_INTERACTIONS_WITH_CELL_CYCLE_AND_DIFFERENTIATION	MIR4745	CTDSP1	SIX4	PRKAA1	STK11	STRADB	PTBP1
WP_HEPATITIS_C_AND_HEPATOCELLULAR_CARCINOMA	http://www.gsea-msigdb.org/gsea/msigdb/cards/WP_HEPATITIS_C_AND_HEPATOCELLULAR_CARCINOMA	TGFBR1	PTPN11	PODXL	MIR744	TGFB1	CCND1	JAK1	BRCA1	MYC	FASLG	BCL2L1	CASP3	NOS2	RRM2	HIF1A	MAPK3	VAV2	IL6R	IL6	CD44	CDKN1A	CASP7	LEF1	CASP9	AKT1	PTGS2	JUN	NFKB1	VEGFA	UCHL1	SOS1	STAT3	COL4A2	BIRC3	HNF1A	BIRC5	GRB2	MAPK14	CXCR1	FRZB	CXCL8	E2F2	MAPK8	RAC1	MYOF	SMAD3	TP53	SMAD4	CTTN	MMP1
WP_TRANSCRIPTION_FACTOR_REGULATION_IN_ADIPOGENESIS	http://www.gsea-msigdb.org/gsea/msigdb/cards/WP_TRANSCRIPTION_FACTOR_REGULATION_IN_ADIPOGENESIS	IRS2	RXRA	NRIP1	TNF	CREB1	ADIPOQ	TWIST1	CEBPD	CEBPB	CEBPA	IL6	LPIN1	NR3C1	MAPK8	PPARGC1A	PPARG	INSR	PCK2	LEP	SLC2A4	IRS1	FOXO1
WP_PENTOSE_PHOSPHATE_METABOLISM	http://www.gsea-msigdb.org/gsea/msigdb/cards/WP_PENTOSE_PHOSPHATE_METABOLISM	RPE	RPIA	PGLS	PGD	TALDO1	G6PD	TKT
WP_MIRNA_BIOGENESIS	http://www.gsea-msigdb.org/gsea/msigdb/cards/WP_MIRNA_BIOGENESIS	DICER1	MIR1306	XPO5	MIR3618	DROSHA	DGCR8	TARBP2	RAN
WP_ELECTRON_TRANSPORT_CHAIN_OXPHOS_SYSTEM_IN_MITOCHONDRIA	http://www.gsea-msigdb.org/gsea/msigdb/cards/WP_ELECTRON_TRANSPORT_CHAIN_OXPHOS_SYSTEM_IN_MITOCHONDRIA	NDUFA1	NDUFA2	NDUFA3	COX6B1	COX6A1	NDUFS8	NDUFV2	UQCRQ	ATP5F1D	ATP5F1E	NDUFA12	NDUFS2	ATP5PB	ATP5MC1	ATP5MC2	NDUFS3	NDUFV1	ATP5MC3	NDUFS4	NDUFS5	NDUFS6	COX6A2	COX8A	COX7C	COX7B	COX7A2	COX7A1	ATP5ME	COX6C	ATP5PF	UQCR10	NDUFA4	NDUFA5	NDUFV3	ATP5IF1	SLC25A27	MIR7113	DMAC2L	MT-ATP6	MT-ATP8	ATP5F1A	COX15	COX11	ATP5PO	NDUFS7	ATP5PD	ATP5MG	COX5A	UCP3	UCP2	SLC25A14	SDHA	UCP1	MT-CYB	MT-CO1	MT-CO2	MT-CO3	SDHC	SDHB	SDHD	UQCR11	ATP5MF	MT-ND5	MT-ND6	COX17	SURF1	MT-ND1	MT-ND2	MT-ND3	MT-ND4	MT-ND4L	UQCRC2	UQCRC1	UQCRFS1	COX7A2L	MIR4691	UQCRH	SLC25A4	SLC25A5	SLC25A6	UQCRB	NDUFA10	NDUFAB1	NDUFB1	NDUFB2	NDUFB3	NDUFA6	NDUFA7	NDUFA8	NDUFA9	SCO1	COX4I1	NDUFB10	NDUFC1	SNORD138	NDUFC2	NDUFS1	NDUFB4	ATP5F1B	NDUFB5	NDUFB6	NDUFB7	COX5B	ATP5F1C	NDUFB8	NDUFB9
WP_MELATONIN_METABOLISM_AND_EFFECTS	http://www.gsea-msigdb.org/gsea/msigdb/cards/WP_MELATONIN_METABOLISM_AND_EFFECTS	TRAF6	NFKB1	PER1	MAP2	TPTEP2-CSNK1E	ADRB1	MIR3142HG	CYP2C19	CSNK1E	CSNK1D	MTNR1A	MIR126	MTNR1B	PRKCA	ASMT	IRAK1	MAOA	CAMK2A	MIR146A	FOXO1	CLOCK	MIR718	MIR6883	PER2	AANAT	PER3	SIRT1	SULT1A1	GSK3B	CYP1B1	CYP1A2	CYP2D6	CYP1A1	APOE	EDN1	CALM1	ARNTL	CRY2	CALM2	CRY1	ACHE	ECE1
WP_DUAL_HIJACK_MODEL_OF_VIF_IN_HIV_INFECTION	http://www.gsea-msigdb.org/gsea/msigdb/cards/WP_DUAL_HIJACK_MODEL_OF_VIF_IN_HIV_INFECTION	RUNX1	APOBEC3G	UBB	CBFB	ELOC	RBX1	CUL5	ELOB
WP_AGERAGE_PATHWAY	http://www.gsea-msigdb.org/gsea/msigdb/cards/WP_AGERAGE_PATHWAY	PRKCD	LGALS3	JAK2	DDOST	CDC42	SP1	INS	MMP14	PRKCA	PRKCB	CASP3	NOS2	FOXO1	NOS3	HIF1A	MAPK1	MAPK3	PRKCZ	CHUK	CASP8	IRAK4	CASP9	ATF2	ALPL	AKT1	INSR	CYCS	SRC	MYD88	JUN	NFKB1	TIRAP	NFKBIA	STAT1	PLA2G4A	STAT3	ROCK1	AGER	MAPK14	MAPK8	FOXO4	SOD1	RAC1	EGFR	MSR1	SMAD2	EZR	SMAD3	RELA	SHC1	RAF1	MMP13	IKBKB	INHBB	RHOA	NCF1	STAT5B	MSN	STAT5A	MMP2	MAPK9	DIAPH1	IRS1	MMP7	MAP2K1	MMP9
WP_MIR5093P_ALTERATION_OF_YAP1ECM_AXIS	http://www.gsea-msigdb.org/gsea/msigdb/cards/WP_MIR5093P_ALTERATION_OF_YAP1ECM_AXIS	BCAR1	GPC6	TEAD2	TEAD4	THBS2	TEAD1	EDNRA	MIR509-3	TEAD3	PBX3	TWIST1	COL3A1	SNAI2	MIR3606	FN1	COL5A1	COL1A1	SPARC	YAP1
WP_NUCLEOTIDE_GPCRS	http://www.gsea-msigdb.org/gsea/msigdb/cards/WP_NUCLEOTIDE_GPCRS	P2RY4	P2RY6	ADORA1	ADORA2A	ADORA2B	LPAR6	P2RY1	LTB4R	P2RY2	ADORA3	LPAR4
WP_TRANSLATION_FACTORS	http://www.gsea-msigdb.org/gsea/msigdb/cards/WP_TRANSLATION_FACTORS	EIF2B5	MIR7705	EIF2S2	EIF2B3	EIF2B2	EIF2B4	EEF2K	EIF4B	ETF1	EIF4A2	EIF4A1	EIF2AK2	EEF2	EEF1G	EEF1D	EIF4EBP2	EIF4EBP1	EIF4E	EEF1B2	EIF3B	EIF3C	EIF3A	EIF3G	EIF6	EIF3H	EIF3D	EIF3F	MIR1248	EIF5A	EIF5	EIF4G1	EIF5B	EIF3E	EIF4G3	GSPT2	EIF1AY	EIF2AK1	EIF4H	EEF1A2	EIF3I	EIF3J	EEF1A1	PABPC1	CLUH	EIF2AK3	EIF3CL	EIF2S1	EIF1AX	EIF1	PAIP1	EIF4EBP3	EIF2S3	EIF2B1
WP_ESTROGEN_METABOLISM	http://www.gsea-msigdb.org/gsea/msigdb/cards/WP_ESTROGEN_METABOLISM	MIR4761	UGT2B7	SULT1E1	GSTM1	SULT1A1	CYP1B1	CYP1A2	COMT	UGT1A6	CYP3A4	CYP1A1	UGT1A9	STS	ARSD	ARSL	UGT1A3	UGT1A1	NQO1	GSTA1
WP_MIRNA_REGULATION_OF_P53_PATHWAY_IN_PROSTATE_CANCER	http://www.gsea-msigdb.org/gsea/msigdb/cards/WP_MIRNA_REGULATION_OF_P53_PATHWAY_IN_PROSTATE_CANCER	TNFRSF10B	MIR320A	MIR4482	MIR3191	PMAIP1	MIR548B	SIAH1	MIR27B	MIR548C	ATM	MDM2	SESN3	MIR1305	SHISA5	APAF1	BID	CHEK2	EI24	MIR182	CASP3	MIR548Z	ZMAT3	PERP	SERPINE1	TP53AIP1	TP53	MIR4491	BAX	PTEN	DDB2	BBC3	CASP8	CYS1	CASP9
WP_G_PROTEIN_SIGNALING_PATHWAYS	http://www.gsea-msigdb.org/gsea/msigdb/cards/WP_G_PROTEIN_SIGNALING_PATHWAYS	AKAP7	PDE4A	PDE4B	PDE4C	PDE4D	KCNJ3	PRKD3	GNGT2	GNGT1	GNG11	GNG10	MIR7706	ADCY5	ADCY6	GNG7	GNG5	ADCY7	ADCY8	GNG4	ADCY9	GNG3	GNB3	GNB2	PPP3CC	GNG13	PDE1C	GNA14	PDE8A	PDE1B	GNG8	MIR197	AKAP12	AKAP6	PDE7A	GNG12	RRAS	CALM1	AKAP9	CALM2	HRAS	AKAP1	PRKAR1A	PLCB3	PRKAR1B	PRKAR2A	ARHGEF1	PDE7B	AKAP5	PALM2AKAP2	RHOA	ITPR1	PRKACA	PRKACB	PRKACG	AKAP13	AKAP10	AKAP11	PRKCD	PRKCE	PRKCG	PRKCH	PRKCI	NRAS	PRKD1	AKAP4	AC008397.1	PRKAR2B	PRKCA	PRKCB	SLC9A1	PDE8B	PRKCZ	PRKCQ	KRAS	ADCY4	AKAP8	GNAI2	GNAI1	GNA12	GNA11	GNA13	GNA15	PPP3CA	PDE1A	GNB1	GNAZ	GNAS	GNAQ	GNAO1	GNAL	GNAI3	ADCY1	GNB5	ADCY2	ADCY3	AKAP3
WP_DIFFERENTIATION_PATHWAY	http://www.gsea-msigdb.org/gsea/msigdb/cards/WP_DIFFERENTIATION_PATHWAY	HGF	TGFB3	VEGFA	KITLG	EPO	IL3	FGF8	TGFB1	NOG	WNT2B	KIT	CSF1R	FGF4	CSF1	LEFTY1	BMP4	NT5E	FGF2	EGF	IGF1	CXCR1	FLT3LG	FGF1	NTF4	ALK	SHH	INS	TF	DKK1	GDF5	WNT3A	WNT2	WNT5A	PDGFA	PDGFB	TNFSF11	WNT7B	IL6R	CNTF	WNT1	TPO	NODAL	IL6	INHBA	IL11	FGF10	NOTCH1	FST
WP_NUCLEAR_RECEPTORS_METAPATHWAY	http://www.gsea-msigdb.org/gsea/msigdb/cards/WP_NUCLEAR_RECEPTORS_METAPATHWAY	HGF	FGFBP1	SLC2A6	PDE4B	SMARCA1	SERPINA1	CYP8B1	CYP7A1	SLC39A10	SNAI2	NRG1	CYP4A11	CCND1	CYP3A5	MYC	CYP3A4	NCOA1	PPARGC1A	SLC2A12	DNER	CCL2	ABCB11	SLC2A7	FOXO1	SERPINB9	CCL20	IRS2	PDGFB	SRXN1	SLC6A17	ALOX5AP	GGT1	NCOA6	SLC39A9	EDN2	SLC5A7	GADD45B	PSMC5	NR0B2	BHLHE40	PDK4	RXRA	CAVIN2	ME1	SPINK13	CES5A	ADH7	GGTLC1	SLC27A5	ANKRD1	ETNK2	KTN1	ACAA1	POLK	PRDX1	CYP4F12	ACADM	SERPINB2	NRIP1	NCOA3	CPT1A	SLC2A14	SLC6A16	SULT1A1	PLK2	HSPA1A	SLC6A15	ABCC2	IL17B	ABHD2	UGT2B4	CUL1	MAFG	SEC14L1	UGT2B7	CDC37	TNF	HSP90AA1	GCC1	CES4A	CDK4	SRPX2	IL2	FGD4	DNAJC15	CPT2	IL1B	NR3C1	ABCC5	B3GNT5	SULT2A1	ACOX1	SLC6A20	SLC5A8	SLC5A12	NFE2L2	S100P	NR1H3	SREBF1	SERTAD2	GSTA5	GPAM	CDKN1C	SLC39A1	CES3	HSP90AB1	CDKN1B	UGT1A9	CPEB4	TNFAIP3	PTGS2	SLC39A7	SRC	SLC2A11	DNAJC7	NFKB2	FTH1	AGER	TSC22D3	DNAJB1	IFNG	ADGRF4	HBEGF	RGS2	EGR1	SLC26A2	EGFR	SMC1A	MYOF	GGTLC2	PTGR1	TGFA	SLC27A1	IL12B	IL12A	CDC42EP3	EHHADH	IL11	FGF13	CDK1	PTGES3	SLC6A14	GSTA2	PTPA	GSTA1	NQO1	SLC39A5	EPHA2	GSR	SLC6A18	TGFBR2	PRDX6	TGFBR3	CES1	EP300	IGFBP1	TGFB1	MIR7706	SLC39A13	TGFB2	AHR	GSTM1	GSTA4	CBR1	GSTA3	CBR3	TXNRD3	SPRY1	GSTM5	NCOA2	ABCC4	GSTM4	ANGPTL4	GSTM3	GSTM2	TXNRD1	THBD	SRGN	LRRC8A	EPHA3	STOM	TXN	APOA5	SLC7A5	GSTT2	DBI	TNS4	GSTP1	BLVRB	SLC2A1	ARNT	SLC2A3	SLC2A2	SLC2A4	SLC2A5	SLC6A3	SLC6A2	SLC6A6	STAT3	SLC6A4	MIR1181	SLC5A9	ACKR3	SLC39A12	FKBP5	FABP1	UGT1A3	CES2	SLC5A2	UGT1A1	SLC5A1	UGT1A4	SLC5A3	GCLC	SOD3	SLC5A5	SLC5A4	IP6K3	SLCO1B1	SLC6A1	GGT2	MFGE8	SLC6A13	AHRR	SLC39A4	SLC5A10	GCLM	ABCC3	SLC6A8	SLC6A7	GPR153	CAP2	SLC6A9	AKAP13	SLC6A11	SLC2A9	HES1	POU5F1	KAT2B	PPARA	SLC10A1	SLC2A8	SLC39A8	SLC39A2	MAFF	FASN	HMOX1	MIR1281	PRRG4	SLC39A3	SLCO2B1	SP1	KEAP1	ABCG8	ABCG5	ARL5B	SLC7A11	SLC6A5	GPX3	JUNB	GPX2	JUND	CYP1B1	CYP1A2	FTL	CYP1A1	EPB41L4B	PPARD	AMIGO2	MGST1	MGST2	PCK1	PGD	MGST3	BIRC2	NR1I2	SCD	CYP2A6	JUN	PLTP	ABCB1	ABCB4	FGF19	VDR	AIP	PPP1R14C	ESR1	SLC39A6	BAAT	BIRC3	CYP2C19	ALAS1	SLC39A11	CYP2B6	UGT1A6	SLC5A11	UGT1A7	APOA1	SLC2A13	APOA2	CYP3A7	ALDH3A1	SLC2A10	SLC6A19	NAV3	ENC1	CYP2C9	NR1H4	SLC39A14	SCP2	NR1I3	PMP2	SLC5A6	BAX	APOC3	KLK15	SCNN1A	ZIC2	SLC19A2	SQSTM1	G6PD
WP_TCELL_ANTIGEN_RECEPTOR_TCR_PATHWAY_DURING_STAPHYLOCOCCUS_AUREUS_INFECTION	http://www.gsea-msigdb.org/gsea/msigdb/cards/WP_TCELL_ANTIGEN_RECEPTOR_TCR_PATHWAY_DURING_STAPHYLOCOCCUS_AUREUS_INFECTION	NCK1	CHP1	TNF	NFATC2	FOS	MAP3K14	CDK4	IL2	PLCG1	PTPN6	DLG1	MALT1	LAT	CD3D	CD40LG	MAPK3	MAP3K7	IL5	CHUK	CARD11	IL4	CD4	PRKCQ	RRAS	AKT1	CALM1	PTPRC	CD8A	CALM2	JUN	PDK1	NFKB1	NFKBIA	SOS1	GRAP2	CSF2	LCP2	IFNG	GRB2	ZAP70	AHSA1	LCK	PDCD1	RAF1	PAK1	IKBKB	CTLA4	PIK3CA	MAP3K8	GSK3B	MAP2K7	FYN	CD28	ICOS	IL10	CBL	IKBKG	MAPK9	MAP2K1	MAP2K2	ITK	BCL10
WP_OVERVIEW_OF_LEUKOCYTEINTRINSIC_HIPPO_PATHWAY_FUNCTIONS	http://www.gsea-msigdb.org/gsea/msigdb/cards/WP_OVERVIEW_OF_LEUKOCYTEINTRINSIC_HIPPO_PATHWAY_FUNCTIONS	TEAD4	TEAD1	ITGAL	TEAD3	FERMT3	CCR7	MAPK14	CD19	STK3	RASSF5	FOXO4	KNSTRN	NDRG1	VMP1	PRDM1	YWHAQ	TAZ	FOXO3	RAC1	YAP1	FOXO1	LATS1	TEAD2	MST1	LPL	RAB13	STK38L	LATS2	FOXO6	MIR21	MOB1A	RAP1A	RHOA	FYB1	SAV1	FOXP3
WP_TFS_REGULATE_MIRNAS_RELATED_TO_CARDIAC_HYPERTROPHY	http://www.gsea-msigdb.org/gsea/msigdb/cards/WP_TFS_REGULATE_MIRNAS_RELATED_TO_CARDIAC_HYPERTROPHY	MYEF2	NFKB1	MIR125B1	STAT3	MIR125B2	AKT1	PPP3R1	MIR1-1	AKT2	TGFB1	RASGRF1	MIR133B
WP_TGFBETA_SIGNALING_PATHWAY	http://www.gsea-msigdb.org/gsea/msigdb/cards/WP_TGFBETA_SIGNALING_PATHWAY	TGFBR1	TGFBR2	MAP4K1	TGFBR3	EP300	TGFB1	PIAS2	NEDD4L	TGFB1I1	APP	CCND1	MYC	CDC42	TRAP1	MEF2A	RBX1	RBL1	RBL2	FOXH1	MEF2C	YAP1	THBS1	MAP3K7	NUP214	ITCH	TGIF1	TNC	NEDD9	UCHL5	UBE2I	SUMO1	PDK1	TRAF6	SKIL	SKI	AXIN1	SOS1	MET	PIAS1	ZFYVE16	PJA1	ROCK1	E2F5	E2F4	BTRC	RNF111	PARD6A	PIK3R1	STRAP	PIK3R2	CCNB2	SMAD2	SMAD3	SMAD4	PRKAR2A	ITGA2	EID2	KLF10	ZFYVE9	MAP2K6	RHOA	FN1	MAPK9	MAP2K4	ZEB1	WWP1	MAP2K1	MAP2K2	MAP2K3	HGS	CUL1	SMURF2	FOS	SMAD7	MIR1281	SIN3A	PAK2	SP1	DCP1A	TAB1	SIK1	ITGB3	KLF11	MAPK1	ITGB4	TERT	MAPK4	SMURF1	CDKN2B	JUNB	COPS5	JUND	STAMBPL1	CDKN1A	CREBBP	ETS1	ATF2	FOSB	SPTBN1	AKT1	ITGB1	SRC	PTK2	JUN	BCAR1	SNW1	TFDP1	HDAC1	KLF6	SNIP1	GRB2	MAPK14	COL1A2	MAPK8	CAV1	RAC1	ZEB2	PML	NUP153	PPM1A	TP53	SHC1	MMP12	RAF1	SKP1	DAB2	RUNX2	CDK1	ATF3	MMP1	CITED1	LIMK2	FOXP3
WP_ATM_SIGNALING_PATHWAY	http://www.gsea-msigdb.org/gsea/msigdb/cards/WP_ATM_SIGNALING_PATHWAY	MDM4	ABL1	NFKBIA	RAD9A	CREB1	FANCD2	TP73	ATM	MDM2	CCNB1	BRCA1	CDK2	CDC25A	CDC25C	H2AX	PIDD1	CCNE1	CHEK1	CASP2	BID	CHEK2	RAD50	MRE11	SMC1A	MDC1	TP53BP1	TP53	NBN	TLK1	AP3B2	CDKN1A	CDK1	ATF2	IKBKG	RIPK1	MAPK9	RAD51	CRADD	GADD45A	JUN
WP_TOLLLIKE_RECEPTOR_SIGNALING_PATHWAY	http://www.gsea-msigdb.org/gsea/msigdb/cards/WP_TOLLLIKE_RECEPTOR_SIGNALING_PATHWAY	FADD	CCL4	CCL5	TOLLIP	CCL3	MAP3K7	LBP	IRAK4	MYD88	TRAF3	IKBKE	CD14	CXCL11	TRAF6	TIRAP	TLR5	STAT1	IRF3	TICAM1	IRAK1	PIK3CG	PIK3R1	PIK3R2	MAPK12	RELA	IKBKB	PIK3CA	PIK3CB	PIK3CD	MAP2K6	MAP2K7	CD80	TLR8	CD86	AKT3	IRF5	MAPK11	IRF7	MAP2K4	MAPK9	MAPK10	MAPK13	MAP2K1	MAP2K2	MAP2K3	TNF	IFNA5	FOS	IFNA4	IFNA2	LY96	IFNA1	TLR7	IL1B	CD40	TLR6	TAB1	TLR4	TLR3	MIR718	MAPK1	MAPK3	TICAM2	IFNA21	IFNA17	PIK3R5	TLR2	TLR1	IFNA16	TBK1	IFNA14	IL6	IFNA13	IFNA10	CHUK	IFNA8	CASP8	IFNA7	IFNA6	RIPK1	AKT1	AKT2	JUN	NFKB1	SPP1	NFKBIA	NFKBIB	MAPK14	IFNB1	CXCL8	IFNAR2	IFNAR1	MAPK8	PIK3R3	RAC1	CXCL9	IL12B	TAB3	IL12A	TAB2	MAP3K8	IKBKG	TLR9	CXCL10
WP_INTERFERON_TYPE_I_SIGNALING_PATHWAYS	http://www.gsea-msigdb.org/gsea/msigdb/cards/WP_INTERFERON_TYPE_I_SIGNALING_PATHWAYS	SOCS1	RPS6KB1	PTPN11	CREB1	SOCS3	RPS6	JAK1	EIF4B	EIF4A1	PTPN6	EIF4EBP1	EIF4E	IRF9	TYK2	IRS2	RPS6KA4	PDCD4	RAP1A	MTOR	MAP3K1	PTPRC	VAV1	STAT2	STAT1	PIAS1	STAT4	STAT3	RAPGEF1	CRKL	MAPK14	CRK	IFNAR2	RPTOR	IFNAR1	ZAP70	RAC1	LCK	RACK1	PIK3R1	PIK3R2	MLST8	MIR4680	PRMT1	RPS6KA5	PIK3CD	MAP2K6	FYN	CBL	MAPKAP1	STAT5A	GAB2	IRS1	REL	MAP2K3	PIAS3
WP_OXIDATIVE_PHOSPHORYLATION	http://www.gsea-msigdb.org/gsea/msigdb/cards/WP_OXIDATIVE_PHOSPHORYLATION	NDUFA2	NDUFA3	GZMB	NDUFS8	NDUFV2	NDUFA11	ATP5F1D	ATP5F1E	ATP5PB	NDUFS2	ATP5MC1	ATP5MC2	NDUFS3	ATP5MC3	NDUFV1	NDUFS4	NDUFS5	NDUFS6	ATP5MF	MT-ND5	MT-ND6	ATP5ME	ATP5PF	NDUFA4	NDUFV3	NDUFA5	MT-ND1	MT-ND2	NDUFA4L2	MT-ND3	MT-ND4	MT-ND4L	MIR4691	MIR7113	DMAC2L	NDUFA10	MT-ATP6	NDUFAB1	NDUFB1	NDUFB2	ATP5F1A	ATP6AP1	ATP5PO	NDUFA6	NDUFS7	NDUFA7	NDUFA8	ATP5PD	NDUFA9	ATP5MG	ATP6AP2	NDUFB10	NDUFC1	NDUFC2	NDUFS1	NDUFB4	NDUFB5	ATP5F1B	NDUFB6	NDUFB7	NDUFB8	NDUFB9
WP_ARYLAMINE_METABOLISM	http://www.gsea-msigdb.org/gsea/msigdb/cards/WP_ARYLAMINE_METABOLISM	SULT1A1	CYP1A2	UGT1A9	SULT1A2	UGT1A4	NAT2
WP_PHOTODYNAMIC_THERAPYINDUCED_AP1_SURVIVAL_SIGNALING	http://www.gsea-msigdb.org/gsea/msigdb/cards/WP_PHOTODYNAMIC_THERAPYINDUCED_AP1_SURVIVAL_SIGNALING	TNF	FOS	HSP90AA1	MCL1	CCND1	BCL2L11	IL2	BCL2	FAS	FASLG	BCL2L1	BID	TNFRSF1A	NFE2L2	TNFSF10	PDGFRA	JUNB	CDKN2A	IL6	CDKN1A	ATF2	BCL3	BMF	MAP3K5	JUN	TRAF2	TRAF6	TRAF5	FGF7	CCNA2	IFNG	MAPK14	BAK1	CCNE1	ELK1	MAPK8	HBEGF	EGFR	MAPK12	TP53	MIR8085	BAX	MAP2K6	MAP2K7	MAPK11	MMP2	MAP2K4	MAPK13	CFLAR	MAP2K3	RB1
WP_NAD_METABOLISM_SIRTUINS_AND_AGING	http://www.gsea-msigdb.org/gsea/msigdb/cards/WP_NAD_METABOLISM_SIRTUINS_AND_AGING	ROS1	NFKB1	HIF1A	TFAM	PPARG	SIRT3	SIRT1	NAMPT	FOXO3	FOXO1	PARP1
WP_FATTY_ACID_BIOSYNTHESIS	http://www.gsea-msigdb.org/gsea/msigdb/cards/WP_FATTY_ACID_BIOSYNTHESIS	ACSL1	ACLY	ECH1	HADH	PC	FASN	ACSL4	ACSL3	ACSL6	DECR1	ACAA2	ECHDC3	MECR	ECHS1	ECHDC2	ECHDC1	ACSS2	PECR	SCD	ACACA	ACSL5	ACACB
WP_CORTICOTROPINRELEASING_HORMONE_SIGNALING_PATHWAY	http://www.gsea-msigdb.org/gsea/msigdb/cards/WP_CORTICOTROPINRELEASING_HORMONE_SIGNALING_PATHWAY	PRKCD	PRKCI	FOS	CYP11A1	CREB1	GRK6	HSP90AA1	NR4A1	TGFB1	HSD3B2	HSD3B1	IL2	BRAF	BCL2	GRK3	CTNNB1	NR4A2	GNB3	GNB2	SP1	PLCG1	PRKCA	PLCG2	PRKCB	CASP3	SULT2A1	NCOA2	RAPGEF3	NOS3	IVL	TLR4	ERN1	MAPK1	MAPK3	FOSL1	CRHR2	CRHR1	CRHBP	CRH	JUNB	JUND	KRT1	JUP	CYP21A2	RAP1B	FOSL2	CASP9	FOSB	CYP11B1	PRKCQ	AKT1	MAP3K5	ARRB1	PTK2	ARRB2	IL18	NFKB1	STAR	NFKBIA	PRKAA2	POMC	GNAI2	GNAI1	TFAP2A	GNA11	MAPK14	CXCL8	ELK1	MAPK8	TRIM28	CAMK2A	LINC02210-CRHR1	ACACA	TCF4	CASP12	RELA	RAF1	GNB1	GNAZ	TBX19	PARP1	GNAS	GSK3B	RHOA	GNAQ	GNAO1	GJA1	CACNA1H	KRT14	GNB5	MAPK9	MAP2K1	ECE1
WP_GPCRS_CLASS_C_METABOTROPIC_GLUTAMATE_PHEROMONE	http://www.gsea-msigdb.org/gsea/msigdb/cards/WP_GPCRS_CLASS_C_METABOTROPIC_GLUTAMATE_PHEROMONE	MIR614	GABBR2	GABBR1	GPRC5C	GPRC5A	GRM1	GRM8	GRM7	CASR	GRM6	GRM5	GRM4	GRM3	GPRC5B	GRM2	GPRC5D
WP_AMPLIFICATION_AND_EXPANSION_OF_ONCOGENIC_PATHWAYS_AS_METASTATIC_TRAITS	http://www.gsea-msigdb.org/gsea/msigdb/cards/WP_AMPLIFICATION_AND_EXPANSION_OF_ONCOGENIC_PATHWAYS_AS_METASTATIC_TRAITS	PIK3CG	WNT2	CYTIP	VEGFA	VCAM1	CXCR4	EPAS1	JAG1	TNC	TCF7L1	LEF1	NOTCH1	VHL	TCF7	POSTN	SRC	TCF7L2
WP_EXERCISEINDUCED_CIRCADIAN_REGULATION	http://www.gsea-msigdb.org/gsea/msigdb/cards/WP_EXERCISEINDUCED_CIRCADIAN_REGULATION	PER1	CLDN5	UGP2	HSPA8	VAPA	PURA	GSTM3	H2BC15	MIR6883	PER2	TUBB3	RBPMS	TOB1	ETV6	MYF6	KLF9	SF3A3	GSTP1	EIF4G2	GFRA1	G0S2	ARNTL	HERPUD1	NCKAP1	PPP1R3C	SUMO1	QKI	PSMA4	ERC2	NCOA4	PIGF	BTG1	AZIN1	ZFR	STBD1	PPP2CB	UCP3	CLOCK	NR1D2	CEBPB	TAB2	HLA-DMA	DNAJA1	IDI1	SUMO3	DAZAP2	CBX3	CRY2	CRY1
WP_PI3KAKTMTOR_SIGNALING_PATHWAY_AND_THERAPEUTIC_OPPORTUNITIES	http://www.gsea-msigdb.org/gsea/msigdb/cards/WP_PI3KAKTMTOR_SIGNALING_PATHWAY_AND_THERAPEUTIC_OPPORTUNITIES	PDK1	RB1CC1	NRAS	RICTOR	HRAS	BAD	GRB10	RPTOR	RHEB	FOXO4	PIK3R3	FOXO3	NOS3	FOXO1	ULK1	EIF4EBP1	PIK3CG	PIK3R1	PIK3R2	ATG13	PIK3CA	PIK3CB	PTEN	GSK3B	CDKN1B	MTOR	TSC2	AKT1	TFEB	KRAS
WP_LNCRNAMEDIATED_MECHANISMS_OF_THERAPEUTIC_RESISTANCE	http://www.gsea-msigdb.org/gsea/msigdb/cards/WP_LNCRNAMEDIATED_MECHANISMS_OF_THERAPEUTIC_RESISTANCE	VLDLR-AS1	WNT6	HIF1A	ABCB1	BCL2L1	CDKN1A	TP53	HOTAIR	UCA1	MEG3	LINC-ROR	LINC00970
WP_INSULIN_SIGNALLING_IN_HUMAN_ADIPOCYTES_NORMAL_CONDITION	http://www.gsea-msigdb.org/gsea/msigdb/cards/WP_INSULIN_SIGNALLING_IN_HUMAN_ADIPOCYTES_NORMAL_CONDITION	TBC1D4	RPS6KB1	MTOR	INSR	AKT2	SLC2A4	IRS1	RPS6
WP_NEURAL_CREST_DIFFERENTIATION	http://www.gsea-msigdb.org/gsea/msigdb/cards/WP_NEURAL_CREST_DIFFERENTIATION	GFAP	SNAI2	DVL1	RBPJ	ZIC5	PHOX2B	MYC	CDH1	HDAC6	MYB	GJB1	HDAC5	DVL3	DVL2	LHX2	MIR6808	TWIST1	HDAC11	NOTCH1	NOTCH2	OLIG3	TBX6	NOTCH3	DLX5	NOTCH4	LHX5	AXIN1	AXIN2	CDH2	BMP4	HDAC10	BMP7	FZD3	HDAC4	HDAC8	DCT	TCF4	SMAD1	SOX5	SOX10	ISL1	SOX9	MSX1	NEUROG1	HDAC3	WNT8A	ID1	WNT1	RHOB	CDH7	CDH6	CTBP2	ASCL1	MPZ	HES1	HAND1	OLIG1	DMBX1	TCF7L1	CTNNB1	HDAC7	MSX2	OLIG2	PAX3	HOXB1	HES5	COL11A2	DLL4	HEY2	ETS1	ITGB1	GBX2	TFAP2B	NFKB1	NFKB2	MBP	FGF19	ZIC1	DLL1	FGF8	HDAC2	MIA	HDAC1	PAX7	TFAP2A	COL2A1	FOXD3	FGF2	LHX1	WNT3A	MITF	PMP22	HDAC9	FGFR2	HOXA1	FGFR3	TLX2	FGFR1	GSK3B	PRTG	DLL3	SNAI1
WP_CATALYTIC_CYCLE_OF_MAMMALIAN_FLAVINCONTAINING_MONOOXYGENASES_FMOS	http://www.gsea-msigdb.org/gsea/msigdb/cards/WP_CATALYTIC_CYCLE_OF_MAMMALIAN_FLAVINCONTAINING_MONOOXYGENASES_FMOS	FMO3	FMO2	FMO1	FMO5	FMO4
WP_APOPTOSIS_MODULATION_BY_HSP70	http://www.gsea-msigdb.org/gsea/msigdb/cards/WP_APOPTOSIS_MODULATION_BY_HSP70	FADD	TNFRSF1A	NFKB1	AIFM1	FAS	CASP7	HSPA1A	FASLG	CASP8	CASP9	MAP3K1	APAF1	RIPK1	BID	CASP2	CASP3	CYCS	MAPK10	CASP6
WP_SEROTONIN_TRANSPORTER_ACTIVITY	http://www.gsea-msigdb.org/gsea/msigdb/cards/WP_SEROTONIN_TRANSPORTER_ACTIVITY	ITGB3	TPH2	IL1R1	SLC6A4	IL1B	SCAMP2	NOS1	MAOA	PPP2CB	TGFB1I1	STX1A
WP_TNF_RELATED_WEAK_INDUCER_OF_APOPTOSIS_TWEAK_SIGNALING_PATHWAY	http://www.gsea-msigdb.org/gsea/msigdb/cards/WP_TNF_RELATED_WEAK_INDUCER_OF_APOPTOSIS_TWEAK_SIGNALING_PATHWAY	TRAF3	FADD	TRAF2	NFKB1	NFKB2	TRAF5	CCL5	NFKBIA	NFKBIB	TNF	HDAC1	TRAF1	MAP3K14	BIRC3	CTNNB1	MAPK14	MAPK8	CCL2	CASP3	RAC1	MAPK1	MAPK3	RELA	RAF1	RELB	MAP3K7	TNFSF12	IKBKB	GSK3B	IL6	CHUK	CASP7	TRIM63	TNFRSF12A	CASP8	RIPK1	AKT1	BIRC2	AKT2	MAPK9	MMP9	JUN
WP_SCFA_AND_SKELETAL_MUSCLE_SUBSTRATE_METABOLISM	http://www.gsea-msigdb.org/gsea/msigdb/cards/WP_SCFA_AND_SKELETAL_MUSCLE_SUBSTRATE_METABOLISM	FFAR2	FFAR3	GCG	PYY	PPARD	SLC2A4
WP_NRF2_PATHWAY	http://www.gsea-msigdb.org/gsea/msigdb/cards/WP_NRF2_PATHWAY	HGF	SLC2A6	SERPINA1	TGFBR2	PRDX6	CES1	TGFB1	SLC39A10	SLC39A13	TGFB2	NRG1	GSTM1	CYP4A11	GSTA4	GSTA3	CBR1	CBR3	TXNRD3	SLC2A12	GSTM5	ABCC4	GSTM4	SLC2A7	GSTM3	GSTM2	TXNRD1	SRXN1	PDGFB	SLC6A17	EPHA3	TXN	GGT1	GSTT2	GSTP1	BLVRB	SLC39A9	SLC2A1	SLC2A3	SLC2A2	SLC5A7	SLC2A4	SLC2A5	RXRA	SLC6A3	ME1	SLC6A2	SLC6A6	SLC6A4	CES5A	ADH7	GGTLC1	SLC5A9	SLC39A12	CES2	UGT1A3	SLC5A2	UGT1A1	SLC5A1	UGT1A4	SLC5A3	GCLC	SOD3	SLC5A5	SLC5A4	SLC6A1	PRDX1	GGT2	SLC6A13	SLC2A14	SLC6A16	SLC39A4	SLC5A10	HSPA1A	SLC6A15	GCLM	ABCC2	ABCC3	SLC6A8	SLC6A7	SLC6A9	SLC6A11	SLC2A9	MAFG	UGT2B7	HSP90AA1	SLC2A8	SLC39A8	SLC39A2	MAFF	HMOX1	CES4A	SLC39A3	ABCC5	SLC6A20	KEAP1	SLC5A8	SLC5A12	NFE2L2	GSTA5	SLC7A11	SLC6A5	GPX3	GPX2	SLC39A1	CES3	HSP90AB1	FTL	UGT1A9	PPARD	PGD	MGST2	MGST3	SLC39A7	CYP2A6	SLC2A11	FTH1	SLC39A6	AGER	SLC39A11	DNAJB1	UGT1A6	SLC5A11	UGT1A7	SLC2A13	ALDH3A1	SLC2A10	SLC6A19	HBEGF	EGR1	SLC39A14	GGTLC2	PTGR1	TGFA	SLC5A6	FGF13	SLC6A14	GSTA2	GSTA1	NQO1	SQSTM1	SLC39A5	EPHA2	GSR	G6PD	SLC6A18
WP_MAMMARY_GLAND_DEVELOPMENT_PATHWAY_PREGNANCY_AND_LACTATION_STAGE_3_OF_4	http://www.gsea-msigdb.org/gsea/msigdb/cards/WP_MAMMARY_GLAND_DEVELOPMENT_PATHWAY_PREGNANCY_AND_LACTATION_STAGE_3_OF_4	PNCK	PGR	TNFRSF11A	MIR6764	TTC9	ESR1	GAL	PRLR	CCND1	JAK2	MYC	BCL2L1	NR3C1	ATP2C2	CAV1	GJB2	EGFR	PRL	EIF4E	PTPN1	TNFSF11	ELF5	ESR2	ERBB4	TPM3	ERBB3	ERBB2	USF2	CEBPB	CEBPA	CSN2	CHUK	YY1
WP_RAC1PAK1P38MMP2_PATHWAY	http://www.gsea-msigdb.org/gsea/msigdb/cards/WP_RAC1PAK1P38MMP2_PATHWAY	NCK1	ANGPTL1	PTPN11	NRAS	MYC	TNIP3	CTNNB1	NOS1	NOS2	YAP1	EIF4EBP1	FOXO1	TEK	MAPK1	MAPK3	RS1	ANGPT1	ANGPT2	STMN1	PXN	CHUK	CASP7	CASP9	AKT1	ANGPT4	ITGB1	SRC	PTK2	KRAS	NFKB1	DOK2	NFKBIA	SOS1	STAT3	HRAS	TNIP2	BAD	GRB14	TNIP1	BIRC5	GRB7	GRB2	MAPK14	CRK	MAPK8	RAC1	EGFR	PIK3R1	MAPK12	TP53	RELA	PAK1	IKBKB	ERBB2	PIK3CA	BAX	TIE1	FN1	MIR3917	STAT5B	STAT5A	MAPK11	IKBKG	MMP2	MAPK9	RAD51	RASA1	MSH2	MAPK13
WP_SYNAPTIC_VESICLE_PATHWAY	http://www.gsea-msigdb.org/gsea/msigdb/cards/WP_SYNAPTIC_VESICLE_PATHWAY	RIMS1	NAPA	CPLX1	CLTC	ATP1A2	CPLX2	CLTA	UNC13B	SLC32A1	DNM1L	MIR3674	SLC1A3	STX1B	SYN3	AP2A1	AP2A2	AP2B1	SLC17A7	DNM2	RAB3A	CLTCL1	PARK7	SLC18A2	SLC18A1	SLC18A3	SLC6A4	CLN8	STX2	UNC13A	SLC25A4	UNC13C	SLC17A6	DNM3	STX3	NSF	CACNA1A	CACNA1B	VAMP2	DNM1	STX1A	SLC22A3	CPLX3	SLC17A8	AP2S1	AP2M1	SLC38A1	SYN2	SYN1	STXBP1	SYP	SNAP25	SYT1
WP_OVARIAN_INFERTILITY_GENES	http://www.gsea-msigdb.org/gsea/msigdb/cards/WP_OVARIAN_INFERTILITY_GENES	ZP2	PGR	ZP3	VDR	SYNE2	FSHR	ATM	MLH1	PRLR	SMPD1	CDK4	GJA4	TBP	CCND2	DMC1	BMPR1B	PTGER2	LHCGR	DAZL	EGR1	SMAD3	NRIP1	NCOR1	GDF9	ESR2	CEBPB	INHA	CDKN1B	CYP19A1	FIGLA	MSH5	NR5A1
WP_METABOLISM_OF_SPINGOLIPIDS_IN_ER_AND_GOLGI_APPARATUS	http://www.gsea-msigdb.org/gsea/msigdb/cards/WP_METABOLISM_OF_SPINGOLIPIDS_IN_ER_AND_GOLGI_APPARATUS	SGMS2	CERK	SGPP2	UGT8	UGCG	B4GALT1	B4GALNT1	CERS3	GALNT16	SGPP1	GALNT1	ST6GALNAC3	KDSR	SGPL1	B4GALT2	SPHK1	B3GALT2	B3GALT1	SPHK2	B3GALNT1
WP_TCA_CYCLE_AKA_KREBS_OR_CITRIC_ACID_CYCLE	http://www.gsea-msigdb.org/gsea/msigdb/cards/WP_TCA_CYCLE_AKA_KREBS_OR_CITRIC_ACID_CYCLE	SDHA	IDH3B	SDHC	SDHB	FH	MDH2	SDHD	DLST	CS	IDH3G	SUCLG1	SUCLA2	SUCLG2	ACO2	DLD	IDH3A	OGDH	IDH2
WP_PARKINSONS_DISEASE_PATHWAY	http://www.gsea-msigdb.org/gsea/msigdb/cards/WP_PARKINSONS_DISEASE_PATHWAY	MIR20A	MIR873	SYT11	MIR19B2	ATXN2	MIR30E	MIR19B1	MIR6084	MIR431	MIR1224	MIR485	GPR37	MIR19A	SNCA	SEPTIN5	APAF1	UBA7	CASP2	UBA1	CASP3	MIR370	CASP6	MIR195	TH	UBE2L3	MIR30A	MIR106A	PINK1	MIR5193	MIRLET7G	PRKN	UBE2J2	CASP7	LRRK2	CASP9	SNCAIP	UBE2G2	UBE2G1	MIR1294	CYCS	MIR136	MIR338	PARK7	MIR26A2	UBE2L6	MIR26B	MIR4448	MIR26A1	SLC6A3	UCHL1	MIR17HG	MIR497HG	MIR132	HTRA2	MIR497	MIR409	MAPK14	UBE2J1	CCNE1	MIR128-1	MIR127	MIR128-2	MIR92A2	MIR16-2	CCNE2	MIR92A1	MIR212	MAPK12	MIR18A	MIR17	UBB	MIR34B	MIR34C	MIR363	MIR20B	MIR18B	MIR433	MIR375	DDC	EPRS1	MIR10A	MAPK11	MIR503	MAPK13
WP_ARRHYTHMOGENIC_RIGHT_VENTRICULAR_CARDIOMYOPATHY	http://www.gsea-msigdb.org/gsea/msigdb/cards/WP_ARRHYTHMOGENIC_RIGHT_VENTRICULAR_CARDIOMYOPATHY	ACTN2	ACTN3	ITGA9	CACNG8	CACNG6	CACNG7	TCF7L1	CTNNB1	CTNNA2	SLC8A1	ITGA2B	ITGA3	ITGA4	ITGA5	ITGA7	ITGA11	ITGB3	ITGB4	SGCB	ITGB5	SGCA	ITGB6	SGCG	ITGB7	SGCD	CACNA2D4	CTNNA3	JUP	ATP2A2	LEF1	ITGAV	DSG2	CACNG5	ACTB	ITGB1	DSC2	CACNG4	LINC02478	CDH2	EMD	DMD	DSP	CACNA1C	DES	CACNA1D	ITGB8	CACNA1F	CACNA1S	ACTG1	ITGA6	PKP2	RYR2	CACNA2D2	LMNA	ITGA1	MIR935	ITGA2	CTNNA1	CACNA2D1	CACNB1	CACNB2	CACNB3	CACNB4	CACNA2D3	CACNG1	GJA1	LAMA2	ITGA8	ACTN4	TCF7	ITGA10	TCF7L2	DAG1	CACNG2	ACTN1	CACNG3
WP_MFAP5MEDIATED_OVARIAN_CANCER_CELL_MOTILITY_AND_INVASIVENESS	http://www.gsea-msigdb.org/gsea/msigdb/cards/WP_MFAP5MEDIATED_OVARIAN_CANCER_CELL_MOTILITY_AND_INVASIVENESS	RYR3	TNNC1	ITGB3	MAPK1	MAPK3	CREB1	MFAP5	PLCG1	PRKCQ	ITGAV	ITPR3	PTK2	JUN
WP_TYPE_III_INTERFERON_SIGNALING	http://www.gsea-msigdb.org/gsea/msigdb/cards/WP_TYPE_III_INTERFERON_SIGNALING	TYK2	IFNL2	JAK1	STAT2	IL10RB	IFNLR1	STAT1	IFNL3	IRF9	IFNL1
WP_HAIR_FOLLICLE_DEVELOPMENT_CYTODIFFERENTIATION_PART_3_OF_3	http://www.gsea-msigdb.org/gsea/msigdb/cards/WP_HAIR_FOLLICLE_DEVELOPMENT_CYTODIFFERENTIATION_PART_3_OF_3	KRTAP3-3	S100A4	KITLG	SPINK6	KRT19	NFATC1	KLK4	FOXN1	FOS	KRTAP8-1	TGFB1	MIR6510	RBPJ	GATA3	DKK4	FOXE1	IGF1	CTNNB1	DKK3	GTPBP4	NR3C1	MSX2	KRTAP2-4	ADAM17	HR	LHX2	FOXQ1	WIF1	KLK14	KLK13	BCL11B	LEF1	IGFBP5	FOSB	NOTCH1	DSG1	NOTCH2	ADAMTS20	DSC2	FST	DLX3	JUN	NFKB1	SOSTDC1	LRIG1	TCF3	BMP4	IFNG	BMP6	CASP14	ELANE	LGR5	CD200	TP63	BMPR1A	EGR2	SPINK5	GSDMA	DSG4	EGFR	GPRC5D	TCF4	PERP	DKK1	PHLDA1	FZD1	SMAD1	WNT5A	PROM1	KLK7	SOX9	SMAD4	KLK5	KLK6	SFRP1	MSX1	KRTAP6-1	CCN2	CUX1	HOXC12	GJB6	RUNX3	KRTAP15-1	SOX2	GAS1	CD34	KRT15	GLI2
WP_LET7_INHIBITION_OF_ES_CELL_REPROGRAMMING	http://www.gsea-msigdb.org/gsea/msigdb/cards/WP_LET7_INHIBITION_OF_ES_CELL_REPROGRAMMING	POU5F1	MIRLET7A2	MIRLET7C	MIRLET7E	MIRLET7D	MIRLET7F2	KLF4	MIRLET7F1	TRIM71	MIRLET7G	MIRLET7A1	MIRLET7I	MYC	SOX2	EGR1
WP_GLOBO_SPHINGOLIPID_METABOLISM	http://www.gsea-msigdb.org/gsea/msigdb/cards/WP_GLOBO_SPHINGOLIPID_METABOLISM	ST3GAL2	ST3GAL1	ST6GALNAC1	ST8SIA1	ABO	FUT9	ST6GALNAC5	GCNT1	GBGT1	GALNT2	ST6GAL1	FUT2	FUT1	B3GALT5	ST6GALNAC3	ST6GAL2	ST6GALNAC4	ST6GALNAC6	A4GALT	ST6GALNAC2	B3GALNT1
WP_UREA_CYCLE_AND_METABOLISM_OF_AMINO_GROUPS	http://www.gsea-msigdb.org/gsea/msigdb/cards/WP_UREA_CYCLE_AND_METABOLISM_OF_AMINO_GROUPS	NAGS	PYCR3	CPS1	GAMT	CKB	ARG1	ARG2	GLUD1	CKM	ASS1	ASL	SMS	PYCR1	ALDH18A1	ODC1	SRM	OAT	OTC	ACY1	GATM	SARDH
WP_NONHOMOLOGOUS_END_JOINING	http://www.gsea-msigdb.org/gsea/msigdb/cards/WP_NONHOMOLOGOUS_END_JOINING	PRKDC	XRCC6	WRN	NHEJ1	DCLRE1C	XRCC5	LIG4	POLL	POLM	XRCC4	MIR6838
WP_HEME_BIOSYNTHESIS	http://www.gsea-msigdb.org/gsea/msigdb/cards/WP_HEME_BIOSYNTHESIS	ALAD	ALAS1	ALAS2	UROD	FECH	PPOX	HMBS	UROS	CPOX
WP_ONE_CARBON_METABOLISM	http://www.gsea-msigdb.org/gsea/msigdb/cards/WP_ONE_CARBON_METABOLISM	SHMT2	MTHFD1L	MIR6778	MTRR	MTFMT	AHCY	SHMT1	ATIC	AMT	GLRX	FOLH1	AHCYL2	BHMT	DHFR	MTHFD1	CHDH	MTHFR	MTR	TCN2	MTHFD2	TYMS	MAT1A	FOLH1B	DNMT3B	DNMT3A	DNMT1	MAT2B	ALDH1L1	GART	MTHFS	FTCD
WP_H19_ACTION_RBE2F1_SIGNALING_AND_CDKBETACATENIN_ACTIVITY	http://www.gsea-msigdb.org/gsea/msigdb/cards/WP_H19_ACTION_RBE2F1_SIGNALING_AND_CDKBETACATENIN_ACTIVITY	TULP3	MACROH2A1	PMAIP1	JAG1	MIR675	CDK4	CCND1	CTNNB1	CSRP2	CDK8	CDH1	MED1	H19	E2F1	SOX4	RB1
WP_OVERVIEW_OF_NANOPARTICLE_EFFECTS	http://www.gsea-msigdb.org/gsea/msigdb/cards/WP_OVERVIEW_OF_NANOPARTICLE_EFFECTS	ITGAD	TNF	COL4A1	HMOX1	BAX	PIK3CD	IL6	BCL2	CRP	FN1	CCND3	CXCL8	CDH3	LAMA3	AKT3	PTGS1	PTGS2	NFRKB	PTK2
WP_GLYCOLYSIS_AND_GLUCONEOGENESIS	http://www.gsea-msigdb.org/gsea/msigdb/cards/WP_GLYCOLYSIS_AND_GLUCONEOGENESIS	TPI1	PGAM1	PGAM2	HK3	LDHAL6B	MDH1	MDH2	PDHA1	ALDOC	GCK	GPI	FBP1	LDHA	ENO3	MPC1	ENO2	PFKP	PKLR	PKM	FBP2	GOT2	GOT1	DLD	DLAT	PGK1	PGK2	PFKL	PFKM	ENO1	HK2	PC	HK1	MPC2	LDHC	ALDOA	GAPDH	SLC2A1	PCK1	ALDOB	SLC2A3	SLC2A2	SLC2A4	SLC2A5	LDHB	G6PC
WP_MYOMETRIAL_RELAXATION_AND_CONTRACTION_PATHWAYS	http://www.gsea-msigdb.org/gsea/msigdb/cards/WP_MYOMETRIAL_RELAXATION_AND_CONTRACTION_PATHWAYS	OXT	OXTR	PDE4B	PDE4D	GABPA	IGFBP3	RGS5	IGFBP2	GNGT1	GNG11	IGFBP1	ADCY5	GNG7	ADCY6	ADCY7	GNG5	ADCY8	GNG4	GNG3	ADCY9	GNB3	GNB2	GNG13	NOS1	DGKZ	NOS3	RGS10	GNG8	RGS7	RGS9	RGS11	RGS16	GNG12	GABPB1-IT1	ATP2A2	IGFBP6	ATP2A3	IGFBP5	GABPB1	IGFBP4	MYLK2	CALD1	RGS6	CALM1	RAMP2	RAMP3	ARRB1	RAMP1	ARRB2	LPAR1	CALM2	CALM3	RLN1	ADM	ACKR3	RGS14	CAMK2A	CAMK2B	LINC02210-CRHR1	CAMK2D	CAMK2G	RYR3	PKIB	RYR2	PRKAR1A	PLCB3	RGS20	PRKAR1B	PLCD1	PRKAR2A	GUCA2A	RYR1	CACNB3	ITPR1	GJA1	ITPR2	PRKACA	PRKACB	MYL2	PKIA	MYL4	CREB3	PRKCD	PRKCE	PRKCG	PRKCH	PKIG	PRKD1	FOS	GRK6	CNN1	CREB1	MAFF	CALCA	GUCY1A1	IL1B	GUCA2B	PRKAR2B	SP1	SLC8A1	PLCG1	PRKCA	PLCG2	PRKCB	ITPR3	YWHAQ	GRK5	CORIN	GRK4	ACTA1	ACTA2	YWHAG	YWHAE	YWHAZ	YWHAH	RXFP2	CRHR1	RGS18	CRH	PRKCZ	CRCP	IL6	GPR182	ATF6B	ETS2	CNN2	ATF2	PRKCQ	ACTB	YWHAB	JUN	ADCY4	NFKB1	GSTO1	MIR4751	GNG2	GNB4	RGS17	RGS1	ATF5	ACTC1	RGS2	ACTG1	RGS3	RGS4	GNB1	RXFP1	GNAS	SFN	GNAQ	ATF1	ATF3	ATF4	ADCY1	ADCY2	GNB5	ADCY3	RGS19
WP_CONSTITUTIVE_ANDROSTANE_RECEPTOR_PATHWAY	http://www.gsea-msigdb.org/gsea/msigdb/cards/WP_CONSTITUTIVE_ANDROSTANE_RECEPTOR_PATHWAY	DNAJC7	RXRA	ABCB1	HSP90AA1	CYP4A11	CYP2C19	ALAS1	CYP3A5	CYP2B6	CYP3A4	UGT1A6	SP1	NCOA1	PPARGC1A	UGT1A3	UGT1A1	UGT1A4	SULT2A1	NCOA2	FOXO1	CYP2C9	NR1I3	SMC1A	SULT1A1	EHHADH	UGT1A9	NCOA6	ABCC2	ABCC3	PTPA	GSTA2	CYP2A6
WP_LUNG_FIBROSIS	http://www.gsea-msigdb.org/gsea/msigdb/cards/WP_LUNG_FIBROSIS	CCL4	HGF	SFTPA1	CCL5	SERPINA1	TNF	CCL11	TGFB1	SMAD7	HMOX1	CYSLTR2	CMA1	CALCA	IGF1	IL1B	CCL3	CCL2	MECP2	PDGFA	NFE2L2	SFTPC	TERT	PDGFB	CCR2	SFTPA2	MUC5B	PARN	IL6	ATP11A	IL5	IL4	EDN1	FAM13A	SPP1	DPP9	SKIL	CSF3	FGF7	STN1	CSF2	DSP	CXCL2	ELN	FGF2	EGF	FGF1	CXCL8	BMP7	CCR3	MT2A	TIMP1	TGFA	IL13	IL12B	CEBPB	CCN2	PTX3	ELMOD2	RTEL1	GREM1	MMP2	PLAU	MMP9
WP_SIMPLIFIED_DEPICTION_OF_MYD88_DISTINCT_INPUTOUTPUT_PATHWAY	http://www.gsea-msigdb.org/gsea/msigdb/cards/WP_SIMPLIFIED_DEPICTION_OF_MYD88_DISTINCT_INPUTOUTPUT_PATHWAY	TLR4	TRAF6	MIR718	NFKB1	TLR5	UBE2N	TIFA	UBE2V1	IL1A	TLR2	TLR1	TLR7	TLR10	TLR8	IRAK1	TLR9	TLR6	MYD88	JUN
WP_NANOMATERIAL_INDUCED_APOPTOSIS	http://www.gsea-msigdb.org/gsea/msigdb/cards/WP_NANOMATERIAL_INDUCED_APOPTOSIS	FADD	PRF1	ENDOG	AIFM1	HTRA2	BAX	BCL2	FAS	CASP7	FASLG	CASP8	BAK1	CASP9	APAF1	BID	CYCS	CASP3	DIABLO	CFLAR	CASP6
WP_BLOOD_CLOTTING_CASCADE	http://www.gsea-msigdb.org/gsea/msigdb/cards/WP_BLOOD_CLOTTING_CASCADE	VWF	PLG	SERPINE1	SERPINB2	SERPINF2	F7	FGA	F13B	F5	F3	F12	F8A1	F11	KLK1	F10	KLKB1	F9	F2	F8	FGG	FGB	PLAT	PLAU
WP_ETHANOL_METABOLISM_RESULTING_IN_PRODUCTION_OF_ROS_BY_CYP2E1	http://www.gsea-msigdb.org/gsea/msigdb/cards/WP_ETHANOL_METABOLISM_RESULTING_IN_PRODUCTION_OF_ROS_BY_CYP2E1	MAFG	NFE2L2	MAPK8	SP1	PRKCQ	CYP2E1	MAFK	MAFF	MAP2K1	MAP2K2
WP_INSULIN_SIGNALING	http://www.gsea-msigdb.org/gsea/msigdb/cards/WP_INSULIN_SIGNALING	RPS6KA3	SOCS1	MAP3K9	RPS6KA2	SNAP23	MAP3K10	RPS6KB2	RPS6KB1	MAP3K11	PTPN11	MAP4K1	MAP4K5	RRAD	MAP4K3	IGF1R	RPS6KA1	MAP3K6	STXBP4	EHD1	INPP4A	FOXO3	FOXO1	EIF4EBP1	INPPL1	EIF4E	GAB1	SHC2	IRS2	PTPRF	MAP3K7	ARHGAP33	SLC2A1	MAP3K1	MAP3K3	INSR	MAP3K4	MAP3K5	SLC2A4	FLOT2	TBC1D4	PIK3C2A	PRKAA1	PIK3C2G	ENPP1	PRKAA2	PIK3C3	SOS1	HRAS	ARF1	TRIB3	SGK2	RHEB	PIK3CG	PIK3R1	PIK3R2	MAPK12	PFKL	PFKM	MYO1C	IKBKB	RHOQ	PIK3CA	RPS6KA5	ARF6	PIK3CB	PDPK1	SGK3	PIK3CD	PTEN	MAP2K5	MAP2K6	MAP2K7	STX4	MAPK11	SOS2	STXBP1	MAP2K4	MAPK9	MAPK10	IRS1	MAPK13	STXBP3	STXBP2	REG1A	CAP1	MAP2K1	MAP2K2	MAP2K3	PRKCD	CYTH3	PRKCH	PRKCI	TSC1	FOS	SOCS3	RHOJ	MAP3K14	PRKCA	PRKCB	FLOT1	KIF5B	XBP1	MAPK1	MAPK3	RPS6KA4	PIK3R4	MAPK4	MAP4K2	MAPK6	MAPK7	SORBS1	PRKCZ	RPS6KA6	GYS2	GYS1	MAP3K2	GYG1	MTOR	MINK1	PRKCQ	AKT1	TSC2	SHC3	AKT2	RAB4A	PPP1R3A	JUN	RAC2	MAP4K4	MAP3K12	IRS4	CBLC	RAPGEF1	GRB14	GRB10	GRB2	MAPK14	CRK	ELK1	EHD2	SRF	MAPK8	SGK1	PIK3R3	MIR3620	VAMP2	EGR1	RAC1	KIF3A	PTPN1	SHC1	RAF1	LIPE	MAP3K13	GSK3B	MAP3K8	GSK3A	SH2B2	CBL	CBLB	SNAP25
WP_SULFATION_BIOTRANSFORMATION_REACTION	http://www.gsea-msigdb.org/gsea/msigdb/cards/WP_SULFATION_BIOTRANSFORMATION_REACTION	SULT1E1	SULT6B1	PAPSS1	SLX1B-SULT1A4	SLX1A-SULT1A3	PAPSS2	SULT4A1	SULT1A1	SULT1C3	SULT1C2	SULT1B1	SULT1A4	SULT1C4	SULT1A2	SULT2B1	SULT2A1	GSR	G6PD
WP_INTERACTOME_OF_POLYCOMB_REPRESSIVE_COMPLEX_2_PRC2	http://www.gsea-msigdb.org/gsea/msigdb/cards/WP_INTERACTOME_OF_POLYCOMB_REPRESSIVE_COMPLEX_2_PRC2	ELL	MORC3	MTF2	BCLAF1	MIR6755	SUZ12	RBBP4	STK38	SETX	TRIM35	EZH2	EZH1	EED	JARID2	RBBP7	THRAP3	AEBP2
WP_SEROTONIN_RECEPTOR_2_AND_ELKSRFGATA4_SIGNALING	http://www.gsea-msigdb.org/gsea/msigdb/cards/WP_SEROTONIN_RECEPTOR_2_AND_ELKSRFGATA4_SIGNALING	MAPK1	MAPK3	RAF1	NRAS	HRAS	MAPKAPK2	GNAQ	HTR2C	ITPR1	ELK4	HTR2B	HTR2A	ELK1	SRF	RASGRP1	RASGRF1	MAP2K1	MAP2K2	KRAS	GATA4
WP_ROBO4_AND_VEGF_SIGNALING_PATHWAYS_CROSSTALK	http://www.gsea-msigdb.org/gsea/msigdb/cards/WP_ROBO4_AND_VEGF_SIGNALING_PATHWAYS_CROSSTALK	SLIT2	KDR	VEGFA	ROBO4	RAC1	SRC
WP_NANOPARTICLE_TRIGGERED_REGULATED_NECROSIS	http://www.gsea-msigdb.org/gsea/msigdb/cards/WP_NANOPARTICLE_TRIGGERED_REGULATED_NECROSIS	TNFRSF1A	FADD	FTL	CASP8	TNF	PLA2G4A	MAPK8	RIPK1	RIPK3	TRADD	TICAM1	PARP1
WP_NUCLEAR_RECEPTORS_IN_LIPID_METABOLISM_AND_TOXICITY	http://www.gsea-msigdb.org/gsea/msigdb/cards/WP_NUCLEAR_RECEPTORS_IN_LIPID_METABOLISM_AND_TOXICITY	MIR33A	ABCB1	VDR	ABCB4	PPARA	CYP8B1	CYP7A1	CYP4B1	RARB	CYP4A11	RARG	CYP2B6	CYP3A4	ABCB11	RARA	ABCG1	CYP2C9	NR1H4	ABCG5	NR1I3	NR1H3	ABCA1	CYP27B1	CYP2E1	CYP26A1	CYP24A1	CYP1A2	ABCD2	ABCC2	ABCC3	PPARD	PPARG	NR1I2	ABCD3	MIR33B
WP_TCA_CYCLE_AND_DEFICIENCY_OF_PYRUVATE_DEHYDROGENASE_COMPLEX_PDHC	http://www.gsea-msigdb.org/gsea/msigdb/cards/WP_TCA_CYCLE_AND_DEFICIENCY_OF_PYRUVATE_DEHYDROGENASE_COMPLEX_PDHC	ACLY	ACO1	SDHA	PC	MDH1	FH	PDHA1	IDH1	DLST	CS	PCK1	SUCLG2	DLD	DLAT	OGDH	IDH3A
WP_DNA_IRDAMAGE_AND_CELLULAR_RESPONSE_VIA_ATR	http://www.gsea-msigdb.org/gsea/msigdb/cards/WP_DNA_IRDAMAGE_AND_CELLULAR_RESPONSE_VIA_ATR	SEM1	WRN	UBE2D3	XRCC5	HUS1	PPM1D	MCM2	MLH1	ATM	BRCA1	FOXM1	CDK2	BRCA2	ATRIP	CDC25C	SP1	UIMC1	BRIP1	HERC2	RAD1	RBBP8	UPF1	DCLRE1A	PRKDC	MIR4741	EXO1	PCNA	TOPBP1	POLN	CLK2	FEN1	FANCI	TDP1	SMARCAL1	POLB	RPA1	MCPH1	PLK1	BCL6	PALB2	RPA2	E2F1	EEF1E1	RECQL5	RAD9A	RAD17	FANCD2	FANCA	CLSPN	CEP164	MDM2	CHEK1	H2AX	SMARCC2	RAD50	CHEK2	TRIM28	ABRAXAS1	PML	MRE11	USP1	TOP3A	SMC1A	TP53BP1	MDC1	TP53	NBN	RAD52	BRCC3	BARD1	PARP1	CDK1	ATR	RFWD3	CDC45	IKBKG	RAD51	MSH2	RECQL	XPA	RMI1
WP_LEPTIN_SIGNALING_PATHWAY	http://www.gsea-msigdb.org/gsea/msigdb/cards/WP_LEPTIN_SIGNALING_PATHWAY	PDE3B	PTPN11	RPS6KB1	CREB1	SOCS3	RPS6KA1	RPS6	KHDRBS1	CCND1	JAK1	JAK2	IL1RN	BCL2L1	IL1B	PLCG1	NCOA1	SP1	CDC42	PLCG2	LEP	LEPR	FOXO1	EIF4EBP1	NOS3	EIF4E	MAPK1	ROCK2	MAPK3	CISH	CFL2	CHUK	MTOR	KPNA4	AKT1	SRC	PTK2	NFKB1	PRKAA1	STAT1	PRKAA2	SOS1	STAT3	ESR1	HRAS	ROCK1	BAD	GRB2	MAPK14	ELK1	MAPK8	RAC1	ACACA	ACACB	PIK3R1	PIK3R2	PTPN1	SHC1	RELA	RAF1	IKBKB	ERBB2	BAX	PTEN	GSK3B	GSK3A	RHOA	FYN	SH2B1	SOCS2	STAT5B	IKBKG	SOCS7	IRS1	REL	MAP2K1	MAP2K2
WP_DNA_DAMAGE_RESPONSE_ONLY_ATM_DEPENDENT	http://www.gsea-msigdb.org/gsea/msigdb/cards/WP_DNA_DAMAGE_RESPONSE_ONLY_ATM_DEPENDENT	TGFB1	TP73	ATM	DVL1	CCND1	BCL2L11	BCL2	MYC	FASLG	CDC42	BIK	FOXO3	RBL2	DVL3	DVL2	MIR6886	MIR6808	MAP3K7	WNT4	MAP3K1	INSR	MAP3K4	FRAT1	MLKL	PDK1	ABL1	PIK3C2A	PIK3C2B	PIK3C2G	PIK3C3	AXIN1	SOS1	HRAS	MDM2	WNT16	CCND2	CCND3	SOD2	PIK3CG	WNT3	WNT2	PIK3R1	WNT6	PIK3R2	WNT5A	SMAD3	WNT7B	WNT7A	SMAD4	ERBB2	PIK3CA	PIK3CB	WNT1	PIK3CD	PTEN	RHOA	LDLR	BBC3	HMGB1	AKT3	SOS2	MAPK9	MAPK10	TCF7	PLAU	IRS1	TCF7L2	NRAS	WNT10B	WNT2B	WNT11	TCF7L1	WNT10A	CTNNB1	MAPK1	PIK3R4	FOSL1	PIK3R5	CDKN2A	CDKN1B	CDKN1A	APC	LEF1	AKT1	AKT2	BCL6	PCK2	CAT	KRAS	JUN	NFKB1	RAC2	NFKB2	MIR3191	RAC3	PMAIP1	BAD	GRB2	BAK1	MAPK8	PIK3R3	RAC1	SOD2-OT1	WNT3A	SCP2	SHC1	TP53	BAX	GSK3B	WNT5B	CCNG2	PPP2R5C	PPP2R5E	G6PC
WP_METHYLATION_PATHWAYS	http://www.gsea-msigdb.org/gsea/msigdb/cards/WP_METHYLATION_PATHWAYS	PNMT	NNMT	MIR4761	MAT1A	COMT	MAT2A	MAT2B	INMT	HNMT	TPMT
WP_NLR_PROTEINS	http://www.gsea-msigdb.org/gsea/msigdb/cards/WP_NLR_PROTEINS	CHUK	EPHB2	RELA	MAP3K7	MAPK8	IKBKG	IKBKB	CD40	ERBIN
WP_CYTOPLASMIC_RIBOSOMAL_PROTEINS	http://www.gsea-msigdb.org/gsea/msigdb/cards/WP_CYTOPLASMIC_RIBOSOMAL_PROTEINS	RPS25	RPS6KA3	RPL24	RPS6KA2	RPL27	RPS27	RPS6KB2	RPL26	RPS26	RPS6KB1	RPL27A	RPS28	RPL23	RPS27A	RPL30	RPL29	RPL28	RPS29	RPS4X	FAU	RPL13A	RPS5	RPS4Y1	RPS6KA1	RPS6	MIR6805	RPS21	RPS24	RPS23	RPL35	RPL34	RPL3	RPL35A	RPL37A	RPL4	RPS7	RPL3L	RPL37	RPS9	RPL38	RPS8	RPL5	RPL36	RPL31	MIR6850	RPL32	RPS6KA6	RPSA	RPL10A	RPLP0	RPL7A	RPL9	RPL14	RPS15A	RPL8	RPLP1	RPL11	RPL10	RPL13	RPL12	RPL41	RPL39	RPL36A	RPL6	RPS11	RPS10	RPS13	RPL7	RPS12	RPS15	RPS14	RPL18A	RPL18	RPL21	RPS3	RPL19	RPS2	RPL22	RPS19	UBA52	RPS3A	RPS18	RPL23A	RPS20	RPLP2	RPL17	RPL15	MRPL19	RPS17	RPS16
WP_ESTROGEN_RECEPTOR_PATHWAY	http://www.gsea-msigdb.org/gsea/msigdb/cards/WP_ESTROGEN_RECEPTOR_PATHWAY	NR0B2	PDK4	PPARA	STAT3	ESR1	GPAM	CYP1B1	CYP1A2	CYP1A1	SP1	PCK1	ACOX1	JUN
WP_GASTRIC_CANCER_NETWORK_2	http://www.gsea-msigdb.org/gsea/msigdb/cards/WP_GASTRIC_CANCER_NETWORK_2	MIRLET7E	S100A6	UBE2C	AHCTF1	RAD17	RFC3	DSCC1	CHTF18	MTDH	LMNB2	UBE2T	MYC	CTNNB1	ATAD2	COL9A3	CACYBP	CEBPZ	LBR	EGFR	SNURF	TOP2A	TP53	FAM91A1	COL9A1	MIR7108	OTUD5	BRIX1	RNF144B	CD48	FANCI	RFC4	CHTF8	PLAC8
WP_PHYTOCHEMICAL_ACTIVITY_ON_NRF2_TRANSCRIPTIONAL_ACTIVATION	http://www.gsea-msigdb.org/gsea/msigdb/cards/WP_PHYTOCHEMICAL_ACTIVITY_ON_NRF2_TRANSCRIPTIONAL_ACTIVATION	NFE2L2	CEBPB	PIK3CA	HMOX1	MAF	SLC7A11	EPHB2	GCLM	MAPK8	AIMP2	PRKCA	GSTA2	GCLC	NQO1	KEAP1
WP_IL7_SIGNALING_PATHWAY	http://www.gsea-msigdb.org/gsea/msigdb/cards/WP_IL7_SIGNALING_PATHWAY	STAT1	STAT3	IL2RG	BAD	CCND1	JAK1	IL2RA	MYC	JAK3	BCL2L1	IL7R	PIK3R1	PIK3R2	MAPK1	MAPK3	IL7	PTK2B	GSK3B	FYN	CDKN1B	STAT5B	STAT5A	AKT1	MAP2K1	MAP2K2
WP_TRYPTOPHAN_METABOLISM	http://www.gsea-msigdb.org/gsea/msigdb/cards/WP_TRYPTOPHAN_METABOLISM	AFMID	CYP7B1	TPH1	AOC1	ALDH1A2	ACMSD	INMT	CYP3A4	AADAT	CYP2A13	ALDH1A1	CYP2J2	ECHS1	ALDH2	AOX1	ASMT	DHCR24	MAOB	OGDH	CYP4F12	WARS1	AANAT	ACAT1	KYNU	CYP2F1	CYP2E1	PRMT1	HADH	HAAO	DDC	CYP1B1	ALDH9A1	CYP1A2	CYP19A1	CYP1A1	ALDH3A2	HSD17B10	IDO1	CYP2C18	TDO2	CAT	GCDH
WP_SPHINGOLIPID_PATHWAY	http://www.gsea-msigdb.org/gsea/msigdb/cards/WP_SPHINGOLIPID_PATHWAY	SGMS2	CERS5	PLPP1	UGT8	ACER1	SPTLC1	SPTLC3	SPTLC2	PPP2CA	GBA	GBA2	B4GALT6	CERK	SGPP2	GAL3ST1	PPP1CA	UGCG	CERS2	CERS3	SGMS1	SERINC1	ASAH2	CERS6	CERS4	KDSR	SGPL1	CERT1	ASAH1	SPHK1	SPHK2
WP_COMPLEMENT_ACTIVATION	http://www.gsea-msigdb.org/gsea/msigdb/cards/WP_COMPLEMENT_ACTIVATION	CFP	MASP2	C7	CFD	C8A	C4A	C8B	C4B	C8G	C1QA	C1QB	C9	C1QC	C1R	C1S	C5	C2	MASP1	CFB	C3	C6	CD55
WP_ALPHA_6_BETA_4_SIGNALING_PATHWAY	http://www.gsea-msigdb.org/gsea/msigdb/cards/WP_ALPHA_6_BETA_4_SIGNALING_PATHWAY	PRKCD	MIR4260	PTPN11	SOS1	HRAS	MIR4758	LAMB2	LAMB3	LAMC1	GRB2	MAPK14	LAMC2	LAMA1	PRKCA	ITGA6	RAC1	EIF4EBP1	LAMA5	GAB1	LAMB1	PIK3R1	IRS2	PIK3R2	ITGB4	MAPK1	MAPK3	SHC1	RHOA	LAMA2	MTOR	LAMA3	AKT1	IRS1	PTK2	SRC
WP_SLEEP_REGULATION	http://www.gsea-msigdb.org/gsea/msigdb/cards/WP_SLEEP_REGULATION	OXT	GHRL	OXTR	STAR	FOS	AHCY	CHRNB2	NLGN1	GHRH	SLC29A1	HCRTR2	HCRTR1	ADORA1	ADORA2A	UTS2	HTR2A	NPAS2	MTNR1B	NPY2R	DRD3	GRIN2A	DLAT	DRD2	DRD1	TH	NPS	PTGDS	PER3	CST3	CRH	ADA	PTGDR	IL6	BTBD9	CACNA1I	MRGPRX2	UTS2R	IL18
WP_ADIPOGENESIS	http://www.gsea-msigdb.org/gsea/msigdb/cards/WP_ADIPOGENESIS	SOCS1	NDN	EPAS1	TGFB1	AHR	DVL1	FAS	FOXC2	CELF1	IGF1	GDF10	PPARGC1A	NCOA1	INS	CISD1	MEF2A	RBL1	NCOA2	BORCS8-MEF2B	RBL2	NAMPT	MEF2C	FOXO1	MEF2D	HIF1A	IRS2	DLK1	MIR6808	CYP26A1	TWIST1	PLIN2	LPIN1	BMP1	SLC2A4	E2F1	GADD45B	ZMPSTE24	RXRA	STAT2	STAT1	RXRG	STAT3	RORA	BMP2	HNF1A	BMP3	GH1	BMP4	E2F4	TRIB3	EBF1	FZD1	SERPINE1	SMAD3	NRIP1	LMNA	ADIPOQ	LPIN3	UCP1	WNT1	GTF3A	STAT5B	STAT5A	RETN	MIXL1	STAT6	CYP26B1	IRS1	DDIT3	GADD45A	LPIN2	TNF	PTGIS	PPARA	CREB1	WNT10B	SOCS3	GATA3	PRLR	GATA2	CTNNB1	ASIP	HMGA1	ID3	NR3C1	SP1	SFRP4	LEP	KLF7	GATA4	NR1H3	LPL	SREBF1	IL6ST	CNTFR	IL6	CDKN1A	KLF5	PPARD	PLIN1	PPARG	PCK1	PCK2	SCD	MBNL1	SPOCK1	NR2F1	KLF15	PNPLA3	IRS4	KLF6	CFD	FRZB	EGR2	LIF	LIFR	RARA	AGPAT2	MIF	WWTR1	NCOR2	LIPE	NCOR1	CEBPD	CEBPB	AGT	CEBPA	BSCL2	WNT5B	OSM	RB1
WP_NEOVASCULARISATION_PROCESSES	http://www.gsea-msigdb.org/gsea/msigdb/cards/WP_NEOVASCULARISATION_PROCESSES	TGFB3	NFKB1	TGFBR1	NFKB2	KITLG	SMAD5	TGFB1	EPHB4	TGFB2	SMAD9	KIT	FLT4	EPHB2	MAPK8	ACVRL1	HIF1A	SMAD1	SMAD2	MAPK1	KDR	MAPK3	SMAD3	PDGFB	CXCL12	RELA	RELB	CXCR4	JAG1	ANGPT1	DLL4	NOTCH1	AKT1	MAPK9	NOTCH3	REL	NOTCH4	MMP9
WP_ATR_SIGNALING	http://www.gsea-msigdb.org/gsea/msigdb/cards/WP_ATR_SIGNALING	ATRIP	TOPBP1	RAD9A	ATR	CHEK1	RAD9B	RPA1	HUS1	RAD1
WP_TYROBP_CAUSAL_NETWORK	http://www.gsea-msigdb.org/gsea/msigdb/cards/WP_TYROBP_CAUSAL_NETWORK	TGFBR1	CXCL16	PLEK	SFT2D2	ITGAM	SLC1A5	PYCARD	GAL3ST4	RPS6KA1	MAF	SH2B3	CD37	GIMAP2	IL13RA1	ZFP36L2	ADAP2	C1QC	NCF2	ABCC4	APBB1IP	C3	NPC2	TNFRSF1B	LYL1	MIR4709	CREB3L2	NRROS	IGSF6	LHFPL2	LGALS9C	ELF4	CYTL1	GPX1	PPP1R18	CD4	BIN2	RNASE6	ITGAX	ITGB2	IL18	FKBP15	SPP1	CD84	GAPT	HLX	HCLS1	RGS1	SAMSN1	TCIRG1	NCKAP1L	LGALS9B	SLC7A7	MIR7846	KCNE3	RUNX3	IL10RA	TYROBP	TMEM106A	CAPG	STAT5A	DPYD	RBM47	LOXL3
WP_SUPRESSION_OF_HMGB1_MEDIATED_INFLAMMATION_BY_THBD	http://www.gsea-msigdb.org/gsea/msigdb/cards/WP_SUPRESSION_OF_HMGB1_MEDIATED_INFLAMMATION_BY_THBD	AGER	NFKB1	THBD	CHUK	NFKBIA	RELA	HMGB1	IKBKB	IKBKG
WP_GLUCOCORTICOID_AND_MINERALCORTICOID_METABOLISM	http://www.gsea-msigdb.org/gsea/msigdb/cards/WP_GLUCOCORTICOID_AND_MINERALCORTICOID_METABOLISM	HSD11B2	HSD11B1	CYP21A2	CYP17A1	CYP11B2	CYP11A1	HSD3B2	HSD3B1
WP_SEROTONIN_AND_ANXIETY	http://www.gsea-msigdb.org/gsea/msigdb/cards/WP_SEROTONIN_AND_ANXIETY	TRPV1	PLEK	PPP3CA	POMC	FOS	CRH	HTR1A	ARC	PLCD4	GRM1	HTR2C	GABRA1	ADRA1A	HTR2A	FMR1	PRKCB	CAMK2B
WP_NCRNAS_INVOLVED_IN_STAT3_SIGNALING_IN_HEPATOCELLULAR_CARCINOMA	http://www.gsea-msigdb.org/gsea/msigdb/cards/WP_NCRNAS_INVOLVED_IN_STAT3_SIGNALING_IN_HEPATOCELLULAR_CARCINOMA	NFKB1	MIR200B	MIR200A	RELA	MIR200C	STAT3	IL6ST	UCA1	IL6R	IL11RA	JAK1	IL6	JAK2	JAK3	IL11	ZEB1	SOX4
WP_EV_RELEASE_FROM_CARDIAC_CELLS_AND_THEIR_FUNCTIONAL_EFFECTS	http://www.gsea-msigdb.org/gsea/msigdb/cards/WP_EV_RELEASE_FROM_CARDIAC_CELLS_AND_THEIR_FUNCTIONAL_EFFECTS	MIR150	TNF	CXCL12	RGS16	MIR126	ERBB4	KLF2	MYB	PRL
WP_STATIN_PATHWAY	http://www.gsea-msigdb.org/gsea/msigdb/cards/WP_STATIN_PATHWAY	PLTP	MIR33A	DGAT1	LRP1	CYP7A1	PDIA2	APOA1	APOA2	APOA4	FDFT1	APOB	SOAT1	LCAT	MTTP	ABCG8	ABCG5	MIR6886	MIR6848	LPL	LIPC	ABCA1	HMGCR	APOA5	CETP	APOC1	APOC2	LDLR	APOC3	ACSS1	APOE	SQLE	SCARB1	MIR33B
WP_ARACHIDONATE_EPOXYGENASE_EPOXIDE_HYDROLASE	http://www.gsea-msigdb.org/gsea/msigdb/cards/WP_ARACHIDONATE_EPOXYGENASE_EPOXIDE_HYDROLASE	COX5A	CYP2C8	GSTP1	CYP2J2	COX8A	EPHX2	CYP2C9
WP_EXTRACELLULAR_VESICLEMEDIATED_SIGNALING_IN_RECIPIENT_CELLS	http://www.gsea-msigdb.org/gsea/msigdb/cards/WP_EXTRACELLULAR_VESICLEMEDIATED_SIGNALING_IN_RECIPIENT_CELLS	HGF	TGFB3	TGFBR1	TSPAN8	TGFBR2	MET	NRAS	AXIN1	TGFBR3	HRAS	TGFB1	TGFB2	DKK4	CTNNB1	EGFR	WNT3A	MFGE8	SMAD2	WNT5A	SMAD3	PROM1	SMAD4	TGFA	RAF1	ERBB2	PIK3R5	APC	MTOR	AKT1	KRAS
WP_LEPTIN_INSULIN_OVERLAP	http://www.gsea-msigdb.org/gsea/msigdb/cards/WP_LEPTIN_INSULIN_OVERLAP	PIK3CG	SOCS1	IRS2	STAT3	SOCS3	IRS4	PDPK1	JAK2	SOCS2	INS	AKT1	PIK3R3	INSR	DGKZ	LEP	LEPR	IRS1
WP_ATM_SIGNALING_NETWORK_IN_DEVELOPMENT_AND_DISEASE	http://www.gsea-msigdb.org/gsea/msigdb/cards/WP_ATM_SIGNALING_NETWORK_IN_DEVELOPMENT_AND_DISEASE	RNF8	NFKB1	PRKAA1	STK11	CDK5R1	ATMIN	CDK5	PPM1D	ATM	RIF1	HSPB1	RNF20	BUB1	CHEK1	H2AX	HDAC4	TRIM28	PPP5C	CHEK2	RAD50	LBR	RBBP8	RNF168	PRKDC	AURKB	MRE11	MIR4741	SMC1A	DCLRE1C	MDC1	TP53BP1	RNF40	NBN	HMGN1	KAT5	CEP63	CDK1	ATR	ATF2	MTOR	IKBKG	TSC2	PTPA	MAP3K5	RASGRF1	G6PD
WP_BONE_MORPHOGENIC_PROTEIN_BMP_SIGNALLING_AND_REGULATION	http://www.gsea-msigdb.org/gsea/msigdb/cards/WP_BONE_MORPHOGENIC_PROTEIN_BMP_SIGNALLING_AND_REGULATION	BMP2	TOB2	SMAD1	RUNX2	SMAD4	TOB1	BMPR1A	BMPR1B	BMPR2	SMURF1	SMAD6	NOG
WP_REGULATION_OF_ACTIN_CYTOSKELETON	http://www.gsea-msigdb.org/gsea/msigdb/cards/WP_REGULATION_OF_ACTIN_CYTOSKELETON	ARPC5	FGF22	F2R	F2	CDC42	BRK1	RRAS2	PDGFA	ROCK2	PDGFB	WAS	PDGFRA	MOS	CFL2	CFL1	GNG12	PXN	RRAS	PIP4K2A	FGF18	NCKAP1	FGF20	WASF1	CD14	PIP4K2B	PIK3C2A	PIK3C2B	PIK3C2G	PIK3C3	SOS1	PIP5K1A	PIP5K1B	ROCK1	MYH10	ENAH	PDGFRB	FGF17	FGF16	PIP4K2C	IQGAP1	PIK3CG	PIK3R1	PIK3R2	RASSF7	TMSB4X	PAK1	ITGA1	ARHGEF1	CHRM4	CHRM3	GIT1	PIK3CA	PIK3CB	PIK3CD	CHRM2	CHRM1	RHOA	DIAPH3	FN1	PIP5K1C	RDX	SOS2	MYL1	MSN	MYL3	MAP2K1	MAP2K2	MYLK	PAK3	NRAS	ARHGAP35	PAK5	PAK2	CYFIP2	BAIAP2	BRAF	SSH1	CHRM5	APC2	PFN1	SLC9A1	PAK4	MAPK1	MAPK3	PIK3R4	MAPK4	MAPK6	PIK3R5	APC	SSH3	ACTB	PTK2	PPP1R12A	KRAS	VAV1	BCAR1	ARHGEF4	RAC2	RAC3	FGF19	ABI2	ARHGEF7	FGF9	FGF8	FGF7	FGF6	FGF5	FGF23	GNA12	FGF4	FGF3	EGF	FGF2	FGF1	FGD1	CRK	DOCK1	MRAS	VCL	PIK3R3	ACTG1	GNA13	RAC1	EGFR	FGF21	PIP5KL1	EZR	ARHGEF6	WASF2	RAF1	FGFR4	FGFR2	FGFR3	FGFR1	FGF14	CSK	FGF13	FGF12	FGF11	FGF10	BDKRB1	BDKRB2	LIMK1	DIAPH1	SSH2	VIL1	BUB1B-PAK6	PAK6	GSN	ACTN1
WP_INITIATION_OF_TRANSCRIPTION_AND_TRANSLATION_ELONGATION_AT_THE_HIV1_LTR	http://www.gsea-msigdb.org/gsea/msigdb/cards/WP_INITIATION_OF_TRANSCRIPTION_AND_TRANSLATION_ELONGATION_AT_THE_HIV1_LTR	NFKB1	NFKBIA	MIR2861	NFATC1	NFATC2	EP300	HDAC2	HDAC1	NELFB	MIR1281	SUPT5H	HEXIM1	HDAC7	SP1	PPP3CC	HDAC4	HDAC8	PPP3R1	PPP3R2	MIR943	NELFE	HDAC5	SUPT4H1	PPP3CA	RELA	HDAC9	PPP3CB	HDAC3	MIR3960	MIR1236	CDK9	CREBBP	NELFCD	NFATC3	NELFA	NFATC4	CCNT1
WP_TUMOR_SUPPRESSOR_ACTIVITY_OF_SMARCB1	http://www.gsea-msigdb.org/gsea/msigdb/cards/WP_TUMOR_SUPPRESSOR_ACTIVITY_OF_SMARCB1	DPF3	SMARCA4	SMARCC1	SMARCB1	DPF1	CDK6	H3-3B	MIR4738	H3-3A	CDK4	SMO	EZH2	SMARCC2	EED	SMARCD2	SMARCD1	DPF2	SMARCE1	SMARCD3	ARID1A	MIR6755	SUZ12	ARID1B	GLI1	CDKN2A	RBBP4	ACTL6B	GLI4	GLI3	ACTL6A	PTCH1	RB1	GLI2
WP_BLADDER_CANCER	http://www.gsea-msigdb.org/gsea/msigdb/cards/WP_BLADDER_CANCER	DAPK2	MIR637	VEGFA	RASSF1	NRAS	HRAS	UPK3A	MDM2	DAPK3	CDK4	DAPK1	CCND1	BRAF	MYC	EGF	CXCL8	CDH1	HBEGF	EGFR	PIK3R1	THBS1	PIK3R2	MAPK1	TP53	RAF1	TYMP	ERBB2	FGFR3	RPS6KA5	CDKN2A	CDKN1A	ARAF	MMP1	MMP2	E2F1	SRC	MAP2K1	KRAS	MMP9	MAP2K2	RB1
WP_MIRNA_REGULATION_OF_DNA_DAMAGE_RESPONSE	http://www.gsea-msigdb.org/gsea/msigdb/cards/WP_MIRNA_REGULATION_OF_DNA_DAMAGE_RESPONSE	MIR20A	MIR421	MIR449B	MCM7	MIR203A	RFC1	MIR106B	CREB1	CDK6	CDK5	MIR19B1	ATM	CDK4	CCND1	BRCA1	CDK2	FAS	CCNB3	MYC	CDC25A	ATRIP	CDC25C	PIDD1	SESN1	MIR19A	APAF1	BID	RAD1	MIR145	CASP3	MIR373	PRKDC	HUS1B	CDC20B	TLK1	CDKN1B	CDKN1A	MIR449A	RRM2B	CASP8	CASP9	RPA2	CYCS	E2F1	GADD45B	TNFRSF10B	ABL1	MIR3191	PMAIP1	MIR17HG	RAD9A	RAD17	FANCD2	MDM2	CCNB1	GADD45G	CCND2	CCND3	CHEK1	CCNE1	H2AX	CHEK2	RAD50	PML	MIR221	MIR210	CCNB2	MIR181A1	MRE11	MIR16-1	CCNE2	MIR92A1	SMC1A	TP53AIP1	MIR18A	RAD52	NBN	MIR3591	MIR17	TP53	MIR222	MIR34B	BAX	SFN	DDB2	BBC3	CDK1	ATR	TLK2	CCNG1	RAD51	RB1	GADD45A
WP_REGULATION_OF_WNTBCATENIN_SIGNALING_BY_SMALL_MOLECULE_COMPOUNDS	http://www.gsea-msigdb.org/gsea/msigdb/cards/WP_REGULATION_OF_WNTBCATENIN_SIGNALING_BY_SMALL_MOLECULE_COMPOUNDS	FZD1	FZD8	MIR4683	AXIN1	LRP1	FZD7	WNT1	GSK3B	CTNNB1	LEF1	APC	DKK3	CSNK1A1	SFRP4	TNKS	MBOAT1	DVL2	TCF4
WP_GPR40_PATHWAY	http://www.gsea-msigdb.org/gsea/msigdb/cards/WP_GPR40_PATHWAY	PLCB2	PLCB3	PKD1	PLCD3	PLCD1	PLCL1	MIR6511B1	PLCB1	PLCH1	GNA11	PLCE1	FFAR1	PLCZ1	PLCG1	PLCG2	ITPR3
WP_DEVELOPMENT_OF_PULMONARY_DENDRITIC_CELLS_AND_MACROPHAGE_SUBSETS	http://www.gsea-msigdb.org/gsea/msigdb/cards/WP_DEVELOPMENT_OF_PULMONARY_DENDRITIC_CELLS_AND_MACROPHAGE_SUBSETS	IRF4	STAT3	ID2	IRF8	TPO	CSF2	RUNX2	CSF1	FLT3LG	SPI1	IKZF1	BATF3	TCF4
WP_CELL_DIFFERENTIATION_INDEX	http://www.gsea-msigdb.org/gsea/msigdb/cards/WP_CELL_DIFFERENTIATION_INDEX	LEFTY2	MIR26A2	MIR26A1	MIR150	MIR203A	STAT3	MEF2B	MIR302C	LEFTY1	MIR302D	MIR181D	MIR181C	SRF	MIR181B2	MIR128-1	MIR145	MEF2A	HDAC5	MIR302E	MEF2C	MEF2D	MIR221	MIR302A	MIR181A1	MIR16-2	MIR3074	MIR16-1	MIR3591	MIR199A2	MIR222	MIR181B1	MIR199A1	MIR181A2	TLX2	TLX1	MIR133B	MIR9-1	TLX3	MIR146B	MYOD1	MIR206	MIR1-1
WP_PHOTODYNAMIC_THERAPYINDUCED_NFKB_SURVIVAL_SIGNALING	http://www.gsea-msigdb.org/gsea/msigdb/cards/WP_PHOTODYNAMIC_THERAPYINDUCED_NFKB_SURVIVAL_SIGNALING	NFKB1	TRAF6	NFKB2	VEGFA	TNF	ICAM1	CSF2	BIRC3	CCND1	IL2	CXCL2	BIRC5	BCL2A1	BCL2L2	CXCL8	IL1B	CD40LG	TNFRSF1A	RELA	SELE	RELB	EGLN2	VCAM1	IL1A	IKBKB	IL6	CHUK	MMP1	PTGS2	MMP2	BIRC2	MMP3	REL	CFLAR	MMP9
WP_ESC_PLURIPOTENCY_PATHWAYS	http://www.gsea-msigdb.org/gsea/msigdb/cards/WP_ESC_PLURIPOTENCY_PATHWAYS	PTPN11	MIR4683	ACTR2	FGF22	DVL1	ACVR1	DVL3	GAB1	DVL2	PDGFA	PDGFB	MIR6808	PDGFRA	WNT4	ARAF	FGF18	FGF20	SOS1	AXIN1	STAT3	ERAS	HRAS	NOG	MDM2	HNF1A	WNT16	BMP4	BMPR1A	FZD5	FZD3	PDGFRB	BMPR1B	BMPR2	FGF17	FGF16	WNT3	FZD1	FZD4	WNT2	SMAD1	PIK3R2	WNT6	WNT5A	FZD8	WNT7B	MAPK12	WNT7A	FZD9	SMAD4	FZD6	FZD7	WNT1	PIK3CD	MAP2K5	PTEN	MAP2K6	AKT3	SELENOP	MAP2K1	MAP2K2	MAP2K3	WNT9B	FOS	SMAD5	SMAD6	WNT10B	SMAD7	SMAD9	WNT2B	WNT11	JAK1	BRAF	CTNNB1	WNT10A	MAPK1	MAPK4	MAPK6	MAPK7	IL6ST	APC	MTOR	AKT1	AKT2	JUN	FGF19	FGF9	FGF8	FGF7	FGF6	FGF5	FGF23	FGF4	FGF3	GRB2	FGF2	EGF	FGF1	ELK1	LIF	EGFR	LIFR	FGF21	LRP6	LRP5	WNT3A	RAF1	FGFR4	FGFR2	FGFR3	FGFR1	GSK3B	WNT5B	FZD2	FGF14	FGF13	FGF12	FGF11	FGF10
WP_NOCGMPPKG_MEDIATED_NEUROPROTECTION	http://www.gsea-msigdb.org/gsea/msigdb/cards/WP_NOCGMPPKG_MEDIATED_NEUROPROTECTION	ACTN2	PPID	NFKB1	NFKBIA	TNF	CREB1	CNGA4	CNGA3	CNGA2	BAD	XIAP	CNGA1	BCL2	CNGB1	IFNG	GUCY1B1	GUCY1A1	IL1B	CNGB3	PDE2A	GRIN2D	PDE3A	NOS1	GRIN2C	NOS2	GRIN2B	CAMK2A	CAMK2B	GRIN2A	NOS3	NEFL	CAMK2D	GRIN1	CAMK2G	PRKG2	NPR1	RELA	GUCY1A2	GUCY1B2	DLG4	CASP9	AKAP9	CALM1	CYCS	TSPO	NPPA	CALM2	NPPB
WP_BDNFTRKB_SIGNALING	http://www.gsea-msigdb.org/gsea/msigdb/cards/WP_BDNFTRKB_SIGNALING	TRPC3	RPS6KB1	SOS1	TSC1	NRAS	TRPC6	CREB1	HRAS	EEF2K	RPS6KA1	BRAF	GRB2	PLCG1	RHEB	MKNK1	EIF4EBP1	GRIN1	GAB1	PIK3CG	MAPK1	SHC1	HOMER1	ARC	NTRK2	DLG4	MTOR	ADCY1	AKT1	TSC2	BDNF	GAB2	MAP2K1	KRAS
WP_REGULATION_OF_APOPTOSIS_BY_PARATHYROID_HORMONERELATED_PROTEIN	http://www.gsea-msigdb.org/gsea/msigdb/cards/WP_REGULATION_OF_APOPTOSIS_BY_PARATHYROID_HORMONERELATED_PROTEIN	PIK3CG	ITGB4	BCL2L15	BCL2L14	BCL2L13	MCL1	BAX	GSK3B	BCL2	GSK3A	MYC	BCL2A1	BCL2L1	BCL2L2	BAK1	BOK	AKT1	PTHLH	BID	BCL2L12	ITGA6	BCL2L10
WP_MAMMARY_GLAND_DEVELOPMENT_PATHWAY_INVOLUTION_STAGE_4_OF_4	http://www.gsea-msigdb.org/gsea/msigdb/cards/WP_MAMMARY_GLAND_DEVELOPMENT_PATHWAY_INVOLUTION_STAGE_4_OF_4	CHI3L1	MYC	TP53	STAT3	CDH1	IL6ST	SOCS3	E2F1	MMP9	BAX
WP_HFE_EFFECT_ON_HEPCIDIN_PRODUCTION	http://www.gsea-msigdb.org/gsea/msigdb/cards/WP_HFE_EFFECT_ON_HEPCIDIN_PRODUCTION	HJV	BMP6	TMPRSS6	HAMP	ID1	HFE	SMAD7
WP_IL2_SIGNALING_PATHWAY	http://www.gsea-msigdb.org/gsea/msigdb/cards/WP_IL2_SIGNALING_PATHWAY	RPS6KB2	PTPN11	RPS6KB1	SYK	STAT1	SOS1	STAT3	FOS	HRAS	IL2RG	IL2RB	SOCS3	RPS6	IL2RA	JAK1	IL2	BCL2	CCND2	MYC	JAK3	GRB2	CRKL	LCK	FOXO3	PIK3R1	NMI	MAPK1	MAPK3	SHC1	RAF1	CISH	PTK2B	FYN	STAT5B	AKT1	CBL	MAPT	STAT5A	GAB2	MAP2K1	MAP2K2	JUN
WP_INSULIN_SIGNALLING_IN_HUMAN_ADIPOCYTES_DIABETIC_CONDITION	http://www.gsea-msigdb.org/gsea/msigdb/cards/WP_INSULIN_SIGNALLING_IN_HUMAN_ADIPOCYTES_DIABETIC_CONDITION	TBC1D4	RPS6KB1	MTOR	INSR	AKT2	IRS1	SLC2A4	RPS6
WP_STEROID_BIOSYNTHESIS	http://www.gsea-msigdb.org/gsea/msigdb/cards/WP_STEROID_BIOSYNTHESIS	CPN1	CYP17A1	HSD17B7	F13B	HSD17B4	HSD3B2	HSD3B1	HSD17B2	HSD17B3	HSD17B1
WP_LEPTIN_AND_ADIPONECTIN	http://www.gsea-msigdb.org/gsea/msigdb/cards/WP_LEPTIN_AND_ADIPONECTIN	PRKAG1	PRKAA1	PRKAB1	ADIPOR2	CPT1A	ADIPOQ	LEP	LEPR	ADIPOR1	ACACA
WP_NOTCH_SIGNALING_PATHWAY_NETPATH	http://www.gsea-msigdb.org/gsea/msigdb/cards/WP_NOTCH_SIGNALING_PATHWAY_NETPATH	TLE1	HES1	CUL1	CIR1	NUMB	PSEN1	PSEN2	EP300	FHL1	MIR1281	GATA3	RBPJ	CCND1	JAK2	MYC	MAML2	ADAM17	JAG2	HIF1A	MAML1	MAGEA1	HES5	SPEN	ITCH	FBXW7	SAP30	CDKN1A	DLL4	MAML3	HEY2	PSENEN	NOTCH1	AKT1	MAPT	NOTCH2	APH1B	NOTCH3	NOTCH4	SRC	AC005280.2	NFKB1	SNW1	RING1	STAT3	DLL1	HDAC2	HDAC1	HES6	PTCRA	NCSTN	HEY1	APH1A	LCK	PIK3R1	PIK3R2	NCOR2	SKP1	NCOR1	JAG1	NUMBL	GSK3B	DTX1	DLL3
WP_NAD_METABOLISM	http://www.gsea-msigdb.org/gsea/msigdb/cards/WP_NAD_METABOLISM	NADK	SIRT2	NMNAT3	SIRT5	SIRT4	NMNAT2	SIRT3	SIRT1	NRK	NMNAT1	PARP1	NT5E	CD38	SIRT6	NAMPT	SIRT7
WP_PRADERWILLI_AND_ANGELMAN_SYNDROME	http://www.gsea-msigdb.org/gsea/msigdb/cards/WP_PRADERWILLI_AND_ANGELMAN_SYNDROME	OXT	MKRN3	TACR3	NDN	SNORD64	CDK6	CDC6	CDK4	CCND1	MAGEL2	TUBGCP5	NHLH2	HTR2C	INS	HERC2	SNURF	NGF	TYR	GABRR3	GABRB3	CDKN2C	CDKN2B	ATP10A	PRKCZ	CDKN2A	GABRA5	PWRN1	GNRH1	NIPA1	SNRPN	DLX5	PCM1	E2F1	MDM4	GHRL	PCSK1	POMC	GHRH	GABRR2	NPAP1	CGA	MDM2	KISS1	OCA2	GABRR1	SNORD109A	CCND2	GABRG3	SNORD109B	GABRG2	FSHB	GABRG1	GABRD	FEZ1	LHB	UBE3A	FEZ2	TP53	MSX1	SNORD107	NIPA2	SLC45A2	CYFIP1	BBS4	BDNF	RB1
WP_STRUCTURAL_PATHWAY_OF_INTERLEUKIN_1_IL1	http://www.gsea-msigdb.org/gsea/msigdb/cards/WP_STRUCTURAL_PATHWAY_OF_INTERLEUKIN_1_IL1	FOS	MAPKAPK2	MAP3K14	TOLLIP	MYC	IL1RAP	IL1R1	TANK	MKNK1	TAB1	EIF4E	MIR718	MAPK1	MAPK3	MAP3K7	CHUK	IRAK4	MKNK2	ATF2	MAP3K1	MAP3K3	MYD88	TRAF6	NFKB1	NFKBIA	MBP	NFKBIB	SAFB	MAPK14	ELK1	MAPK8	IRAK1	IRAK2	RELA	IL1A	IKBKB	TAB3	RPS6KA5	TAB2	MAP3K8	MAP2K6	MAP2K7	MAPK11	IRF7	MAP2K4	MAPK9	MAPK10	MAP2K1	MAP2K2	MAP2K3
WP_MITOCHONDRIAL_GENE_EXPRESSION	http://www.gsea-msigdb.org/gsea/msigdb/cards/WP_MITOCHONDRIAL_GENE_EXPRESSION	PPARGC1B	MYEF2	POLRMT	PPP3CA	TFB2M	GABPA	CREB1	HCFC1	PPRC1	GABPB1-IT1	MTERF3	GABPB1	ESRRA	TFAM	SP1	PPARGC1A	TFB1M	MTERF1	CAMK4	NRF1
WP_CANONICAL_AND_NONCANONICAL_NOTCH_SIGNALING	http://www.gsea-msigdb.org/gsea/msigdb/cards/WP_CANONICAL_AND_NONCANONICAL_NOTCH_SIGNALING	HES1	PSEN1	PSEN2	DLL1	DLK2	RBPJ	HEY1	MAML2	DNER	JAG2	MAML1	DLK1	JAG1	ADAM10	DLL4	CHUK	LEF1	MAML3	CNTN6	NOTCH1	RRAS	MFAP1	NOTCH2	MFAP2	NOTCH3	DLL3	NOTCH4
WP_MESODERMAL_COMMITMENT_PATHWAY	http://www.gsea-msigdb.org/gsea/msigdb/cards/WP_MESODERMAL_COMMITMENT_PATHWAY	LEFTY2	MIR200A	MIR4683	MEIS1	TRIM71	HMGA2	CCND1	ZIC5	FOXC2	AHDC1	ZFHX4	UBR5	SESN1	ACVR1	SLC2A12	ACVR2A	ACVR2B	CHRD	FOXH1	YAP1	LATS1	CEP250	RGS10	SOX17	ATP8B2	DDAH1	HPRT1	C9orf72	WDFY2	CSRP2	ARID5B	NANOG	TBX6	MIR4321	TRIM5	EMSY	PITX2	BHLHE40	TOX	PIAS1	AXIN1	AXIN2	FOXC1	NOG	CCDC6	NABP2	NCAPG2	LEFTY1	BMP4	WDCP	BMP7	BMPR1A	FZD5	SOX21	BMPR2	NLK	WDHD1	AEBP2	TBX3	ACACA	TCF4	WNT3	FZD4	SMAD1	EOMES	SMAD2	SMAD3	PRKAR1A	FZD8	SMAD4	AMH	CTBP2	PARP8	PRKACA	TBX1	MIXL1	SOX2	ARL4A	PHF6	C1QBP	HAND1	POU5F1	ZNF281	TEAD1	TOX3	SMAD6	CUL4B	PLCH1	GATA3	JAK2	TCF7L1	EPB41L5	GRHL2	VAV3	MBTD1	MIR372	GATA6	MIR373	ASCC3	ADAM19	FOXA2	TRERF1	TEAD2	NFE2L2	BCORL1	MIR141	RPL38	KLF4	MACF1	HNF4A	DNMT3B	LEF1	CRTC1	KLF5	FOXA1	TET1	KDM6A	JARID2	SETD2	C6orf201	PBX1	DLL1	ELP4	EXT2	FGF8	EXT1	PAX6	TWSG1	HTT	RARB	DIP2A	RARG	MIR302C	ELK4	ZNF462	HES7	CCDC88A	SRF	TRIM28	PPP2CA	MSGN1	DKK1	WNT3A	MTF2	GDF3	MIR125B1	PBX3	FGFR1	SCHIP1	NODAL	MIR375	INHBA	ZIC3	ZIC2	SNAI1
WP_PPAR_ALPHA_PATHWAY	http://www.gsea-msigdb.org/gsea/msigdb/cards/WP_PPAR_ALPHA_PATHWAY	PLTP	RXRA	PPARA	CYP8B1	CYP7A1	CDK4	CCND1	CYP4A11	MYC	APOA1	FABP1	APOA2	CPT2	ACAA1	ACADM	SCP2	NR1H3	SLC27A1	CPT1A	APOA5	DBI	EHHADH	UGT1A9	APOC3	CDK1	KLK15
WP_PTF1A_RELATED_REGULATORY_PATHWAY	http://www.gsea-msigdb.org/gsea/msigdb/cards/WP_PTF1A_RELATED_REGULATORY_PATHWAY	RBPJ	HES1	PROX1	RBPJL	KAT2B	CTNNB1	PDX1	FGF10	NOTCH1	PTF1A	NKX6-1
WP_STRIATED_MUSCLE_CONTRACTION_PATHWAY	http://www.gsea-msigdb.org/gsea/msigdb/cards/WP_STRIATED_MUSCLE_CONTRACTION_PATHWAY	ACTN2	ACTN3	TPM2	TNNC2	TCAP	TPM1	TNNT3	MYBPC2	DMD	MYBPC3	DES	ACTC1	MYH3	TNNT2	ACTG1	MYL9	MYH6	MYBPC1	NEB	MYH8	TNNC1	VIM	ACTA1	TMOD1	ACTA2	TNNI2	TNNI1	TNNT1	TNNI3	TPM3	TPM4	TTN	MYOM1	ACTN4	MYL1	MYL2	MYL3	MYL4
WP_APOE_AND_MIR146_IN_INFLAMMATION_AND_ATHEROSCLEROSIS	http://www.gsea-msigdb.org/gsea/msigdb/cards/WP_APOE_AND_MIR146_IN_INFLAMMATION_AND_ATHEROSCLEROSIS	TLR4	MIR718	TRAF6	NFKB2	RELA	APOE	SPI1	IRAK1	TLR2
WP_AFLATOXIN_B1_METABOLISM	http://www.gsea-msigdb.org/gsea/msigdb/cards/WP_AFLATOXIN_B1_METABOLISM	AKR7A2	GSTM1	AKR7A3	CYP1A2	CYP3A4	CYP2A13	EPHX1
WP_MAPK_AND_NFKB_SIGNALLING_PATHWAYS_INHIBITED_BY_YERSINIA_YOPJ	http://www.gsea-msigdb.org/gsea/msigdb/cards/WP_MAPK_AND_NFKB_SIGNALLING_PATHWAYS_INHIBITED_BY_YERSINIA_YOPJ	MAP2K6	TRAF6	NFKB1	MAPK1	NFKBIA	CHUK	RAF1	RRAS	MAP3K1	IKBKB	IKBKG	MAP3K14
WP_PPAR_SIGNALING_PATHWAY	http://www.gsea-msigdb.org/gsea/msigdb/cards/WP_PPAR_SIGNALING_PATHWAY	PPARA	CYP8B1	CYP7A1	ACSBG1	CYP4A11	CPT1C	HMGCS2	CPT2	CPT1B	ACOX1	ANGPTL4	NR1H3	LPL	SORBS1	CYP27A1	APOA5	AQP7	GK2	DBI	PPARD	PLIN1	PPARG	PCK1	OLR1	PCK2	SCD	PLTP	ACOX3	RXRA	ME1	RXRG	RXRB	FABP7	FABP6	FABP5	ACSL6	FABP3	SLC27A5	SLC27A4	ILK	FABP2	APOA1	FABP1	APOA2	FABP4	SLC27A2	ACAA1	ACOX2	ACSL5	ACSL1	ACADL	ACADM	SCP2	FADS2	SLC27A1	SLC27A6	CPT1A	ADIPOQ	PDPK1	UCP1	ACSBG2	ACSL4	ACSL3	EHHADH	APOC3	MMP1	CD36
WP_VITAMIN_A_AND_CAROTENOID_METABOLISM	http://www.gsea-msigdb.org/gsea/msigdb/cards/WP_VITAMIN_A_AND_CAROTENOID_METABOLISM	DGAT1	DHRS3	LRAT	RXRA	ALDH1A2	RXRG	RXRB	CRABP2	CRABP1	RDH5	RARB	NPC1L1	RARG	BCO2	ALDH1A1	RDH12	SULT2B1	RARA	ABCG8	ABCG5	MIR6848	RPE65	MAPK1	AWAT2	LPL	RBP4	CYP2E1	RDH10	CYP26A1	RBP7	ALDH1A3	RBP2	SULT1A1	ADH1A	RETSAT	ADH4	BCO1	SDR16C5	RLBP1	CYP26B1	CD36	RDH8	SCARB1	RBP1
WP_PDGF_PATHWAY	http://www.gsea-msigdb.org/gsea/msigdb/cards/WP_PDGF_PATHWAY	ARFIP2	NFKB1	PTPN11	NFKBIA	STAT1	PLA2G4A	SOS1	STAT3	FOS	HRAS	JAK1	GRB2	ELK1	PDGFRB	MAPK8	PLCG1	SRF	CDC42	RAC1	PIK3R1	PDGFA	MAPK1	MAPK3	PDGFB	SHC1	VAV2	RAF1	PAK1	TIAM1	RHOA	CHUK	MAP3K1	MAP2K4	WASL	RASA1	MT-CO2	MAP2K1	SRC	JUN	VAV1
WP_ANGIOGENESIS	http://www.gsea-msigdb.org/gsea/msigdb/cards/WP_ANGIOGENESIS	TIMP2	TEK	SMAD1	HIF1A	MAPK1	TIMP3	PDGFB	VEGFA	KDR	PDGFRA	FGFR2	PIK3CA	ANGPT1	FGF2	MAPK14	CREBBP	FLT1	PLCG1	ARNT	AKT1	PTK2	SRC	NOS3	MMP9
WP_LIVER_X_RECEPTOR_PATHWAY	http://www.gsea-msigdb.org/gsea/msigdb/cards/WP_LIVER_X_RECEPTOR_PATHWAY	ABCG8	ABCG5	CYP2B6	NR1H3	RXRA	CYP3A4	SREBF1	CYP7A1	SCD	FASN
WP_EDA_SIGNALLING_IN_HAIR_FOLLICLE_DEVELOPMENT	http://www.gsea-msigdb.org/gsea/msigdb/cards/WP_EDA_SIGNALLING_IN_HAIR_FOLLICLE_DEVELOPMENT	DKK1	WNT3	EDARADD	SOSTDC1	RELB	LTB	GLI1	DKK4	EDA	EDAR	SHH	BMP1	PTCH1
WP_REGULATION_OF_TOLLLIKE_RECEPTOR_SIGNALING_PATHWAY	http://www.gsea-msigdb.org/gsea/msigdb/cards/WP_REGULATION_OF_TOLLLIKE_RECEPTOR_SIGNALING_PATHWAY	MIR6502	SOCS1	FADD	CCL4	CCL5	TOLLIP	RNF216	CCL3	PTPN6	ZMYND11	CD180	MAP3K7	TIFA	SFTPA2	CUEDC2	LBP	IRAK4	TMED7	MYD88	TRAF3	IKBKE	CD14	CXCL11	TRAF6	TIRAP	TLR5	RNF41	STAT1	IRF3	TRAFD1	TICAM1	SIGIRR	PELI3	IRAK1	IRAK2	PIK3CG	PIK3R1	PIK3R2	MAPK12	MLST8	RELA	USP7	RNF31	IKBKB	OTUD5	PIK3CA	PIK3CB	PIK3CD	MAP2K6	MAP2K7	CD80	TLR8	CD86	AKT3	IRF5	MAPK11	IRF7	MAP2K4	MAPK9	MAPK10	MAPK13	IRAK3	MAP2K1	MAP2K2	MAP2K3	TNF	IFNA5	FOS	IFNA4	IFNA2	LY96	SMAD6	IFNA1	TLR7	RBCK1	IL1B	CD40	TLR6	TAB1	CTNNAL1	TLR4	TLR3	MIR718	SFTPD	MAPK1	MAPK3	MIR105-1	TICAM2	CISH	IFNA21	IFNA17	PIK3R5	TLR2	MIRLET7I	TLR1	IFNA16	TBK1	IFNA14	IL6	IFNA13	IFNA10	CHUK	IFNA8	CASP8	IFNA7	SARM1	CYLD	IFNA6	PLK1	TNFAIP3	RIPK1	AKT1	AKT2	JUN	NFKB1	MBL2	NFKB2	NFKBIA	SYK	SPP1	MIRLET7E	PELI2	MIR98	PELI1	TREM1	BTK	MAPK14	IFNB1	CXCL8	IFNAR2	IFNAR1	MAPK8	PIK3R3	RAC1	CXCL9	IL12B	TAB3	IL12A	TAB2	MAP3K8	FBXW5	IKBKG	TLR9	SQSTM1	CXCL10
WP_IL17_SIGNALING_PATHWAY	http://www.gsea-msigdb.org/gsea/msigdb/cards/WP_IL17_SIGNALING_PATHWAY	IL17RE	TRAF3	TRAF6	NFKB1	IL17F	NFKBIB	STAT3	IL17RA	IL17RC	MAP3K14	IL17D	IL25	JAK1	TRAF3IP2	JAK2	IL17RB	IL17C	SP1	IL17RD	MAPK1	MAPK3	RELA	MAP3K7	IKBKB	CEBPD	PIK3CA	CEBPB	GSK3B	IKBKG	AKT1	IL17B	IL17A
WP_TLR4_SIGNALING_AND_TOLERANCE	http://www.gsea-msigdb.org/gsea/msigdb/cards/WP_TLR4_SIGNALING_AND_TOLERANCE	IKBKE	MIR6502	TRAF3	TRAF6	NFKB1	TIRAP	NFKBIA	TNF	IRF3	TICAM1	IFNB1	CXCL8	IRAK1	TAB1	INPP5D	TLR4	MIR718	MAP3K7	IKBKB	TAB2	TBK1	IL6	CHUK	TRAM1	IRAK4	RIPK1	IKBKG	IRF7	IRAK3	MYD88
WP_ONCOSTATIN_M_SIGNALING_PATHWAY	http://www.gsea-msigdb.org/gsea/msigdb/cards/WP_ONCOSTATIN_M_SIGNALING_PATHWAY	PRKCD	PRKCE	PRKCH	PTPN11	FOS	CREB1	OSMR	SOCS3	RPS6	JAK1	JAK2	CDK2	JAK3	PRKCA	CCL2	PRKCB	CASP3	TYK2	MIR6886	HIF1A	MAPK1	MAPK3	IL6ST	CCN1	JUNB	JUND	PXN	CDKN1B	CASP7	MTOR	AKT1	SRC	KRAS	NFKB1	VEGFA	NFKBIA	STAT1	SOS1	STAT3	HRAS	RICTOR	GRB2	MAPK14	MAPK8	EGR1	LIFR	PIK3R1	SERPINE1	TIMP3	RELA	SHC1	TP53	RAF1	MMP13	PTK2B	CEBPB	LDLR	STAT5B	MMP1	MAPK9	MMP3	OSM	IRS1	MAP2K1	MAP2K2	PIAS3
WP_NCRNAS_INVOLVED_IN_WNT_SIGNALING_IN_HEPATOCELLULAR_CARCINOMA	http://www.gsea-msigdb.org/gsea/msigdb/cards/WP_NCRNAS_INVOLVED_IN_WNT_SIGNALING_IN_HEPATOCELLULAR_CARCINOMA	MIR320A	MIR4683	TPTEP2-CSNK1E	CXXC4	CSNK2B	CSNK1A1L	WNT10B	FRAT2	WNT2B	NOTUM	NKD2	MTDH	WNT11	DVL1	CSNK2A2	CCND1	DKK4	TCF7L1	CSNK2A1	KREMEN1	MYC	CTNNB1	WNT10A	CSNK1E	EZH2	CSNK1A1	DKK2	SFRP5	SFRP4	SOX7	ROR2	DVL3	DVL2	MIR6808	SOX17	WIF1	PORCN	KLF4	FOSL1	WNT4	CER1	NKD1	APC	LEF1	FRAT1	SOST	JUN	AXIN1	CHD8	SENP2	WNT16	CCND2	CTNNBIP1	ELAVL1	CCND3	CSNK2A3	FZD3	FZD5	NLK	FZD1	LRP6	WNT3	DKK1	WNT3A	LRP5	WNT2	WNT6	WNT5A	SERPINF1	FZD8	WNT7B	WNT7A	FZD9	FZD6	SFRP2	FZD7	SFRP1	DANCR	WNT1	GSK3B	WNT5B	FZD2	CTBP2	ROR1	CTBP1	RYK	FZD10	TCF7	PLAU	TCF7L2
WP_ERK_PATHWAY_IN_HUNTINGTONS_DISEASE	http://www.gsea-msigdb.org/gsea/msigdb/cards/WP_ERK_PATHWAY_IN_HUNTINGTONS_DISEASE	MAPK1	RAF1	CREB1	HRAS	RPS6KA5	HTT	GRM1	NTRK2	MAP2K7	CASP7	EGF	ELK1	CASP3	BDNF	EGFR
WP_MIRNA_TARGETS_IN_ECM_AND_MEMBRANE_RECEPTORS	http://www.gsea-msigdb.org/gsea/msigdb/cards/WP_MIRNA_TARGETS_IN_ECM_AND_MEMBRANE_RECEPTORS	COL5A3	MIR25	MIR200B	MIR200A	MIR532	MIR200C	LINC02478	TNXB	MIR30B	MIR30C1	MIR429	COL4A2	COL4A1	MIR30E	COL3A1	MIR30C2	MIR30D	MIR3606	LAMB2	LAMC1	COL1A2	LAMA4	MIR589	MIR548D1	SDC2	ITGA11	THBS1	THBS2	ITGB5	MIR141	ITGB6	ITGA1	COL6A3	COL6A2	MIR219A1	COL6A1	COL5A2	MIR148B	FN1	COL5A1	MIR548AA1	MIR107	MIR15B
WP_REGULATION_OF_MICROTUBULE_CYTOSKELETON	http://www.gsea-msigdb.org/gsea/msigdb/cards/WP_REGULATION_OF_MICROTUBULE_CYTOSKELETON	MAP1B	TRIO	F2RL2	MAPKAPK2	DVL1	CDC42	PRKCA	MIR6808	TPPP	CLASP1	TAOK1	CFL2	STMN1	APC	PTPRA	MAPT	AKT1	MAPRE1	TESK2	MARK1	SRC	RHO	ABL1	PHLDB2	STAT3	MIR4523	MARK2	ROCK1	EPHB2	CLIP1	CAMK4	PARD6A	RAC1	KIF2C	AURKB	WNT3A	SPRED1	PAK1	PIK3CA	TIAM1	PTEN	GSK3B	GNAQ	MIR3917	CDK1	PRKACA	DPYSL2	LIMK1	DIAPH1
WP_PREGNANE_X_RECEPTOR_PATHWAY	http://www.gsea-msigdb.org/gsea/msigdb/cards/WP_PREGNANE_X_RECEPTOR_PATHWAY	DNAJC7	RXRA	ABCB1	HSP90AA1	SRPX2	CYP2C19	CYP2B6	CYP3A5	UGT1A6	CYP3A4	CYP3A7	PPARGC1A	UGT1A3	NCOA1	UGT1A1	UGT1A4	SULT2A1	NCOA2	ABCC4	FOXO1	SLCO1B1	CYP2C9	CYP4F12	NRIP1	NCOA3	UGT1A9	ABCC2	ABCC3	GSTA2	NR1I2	SRC	PSMC5	CYP2A6
WP_NONGENOMIC_ACTIONS_OF_125_DIHYDROXYVITAMIN_D3	http://www.gsea-msigdb.org/gsea/msigdb/cards/WP_NONGENOMIC_ACTIONS_OF_125_DIHYDROXYVITAMIN_D3	SP3	PRKCD	PRKCE	PRKCG	PRKCH	TNF	NRAS	IFNA2	JAK1	SP1	PLCG2	PRKCA	CCL2	PRKCB	CD40	CD40LG	TLR4	TYK2	TNFRSF1A	MAPK1	MAPK3	MAPK7	CYP27B1	NOD2	CYP24A1	TLR2	PRKCZ	IL6	OAS2	IFI27L2	ETS1	PRKCQ	MED1	KRAS	JUN	NFKB1	NFKB2	STAT2	RXRA	STAT1	VDR	RXRG	RXRB	HRAS	IFNG	MAPK14	DEFB4A	CXCL8	MAPK8	ISG15	CAV1	CAMK2A	CAMK2B	CAMK2D	CAMK2G	PLCB2	PLCB3	MAPK12	PLCB4	PLCD1	RSAD2	RELB	IKBKB	PLCB1	IFI44L	PLCE1	TLR8	CAMP	MAPK11	MAPK9	MAPK13
WP_FACTORS_AND_PATHWAYS_AFFECTING_INSULINLIKE_GROWTH_FACTOR_IGF1AKT_SIGNALING	http://www.gsea-msigdb.org/gsea/msigdb/cards/WP_FACTORS_AND_PATHWAYS_AFFECTING_INSULINLIKE_GROWTH_FACTOR_IGF1AKT_SIGNALING	PDK1	NFKB1	EIF2B2	RPS6KB1	FBXO32	PRKAB1	DEPTOR	RICTOR	IGF1R	ILK	IGF1	RPTOR	PPARGC1A	PLD1	ACVR2B	NEB	JKAMP	EIF4E	PIK3CG	TNFRSF1A	SMAD2	SMAD3	MLST8	TNFSF9	MSTN	PTEN	GSK3B	AKT1S1	TRIM63	MAP1LC3A	IGFBP5	MTOR	AKT1	MAPKAP1	WASL	ITGB1	IRS1
WP_AMINO_ACID_METABOLISM	http://www.gsea-msigdb.org/gsea/msigdb/cards/WP_AMINO_ACID_METABOLISM	TPH1	ACLY	P4HA2	PDHX	FH	CAD	GLUD1	GLS	HIBCH	CBS	HMGCS2	MARS2	BHMT	SUCLG1	MAOA	FARSB	ACO2	DLD	OGDH	TH	WARS1	IARS1	HNMT	GPT2	TPO	ASNS	DLST	DBH	ASS1	ADH1C	GLUL	ADH4	ADH5	PCK1	TDO2	HIBADH	VARS1	PDK4	MMUT	HDC	MDH1	MDH2	PDHA1	ADH7	IDH1	RARS1	LDHA	CS	ALDH1A1	PPM1L	PYCR1	PKM	ALDH18A1	GOT2	OAT	SRM	GOT1	ACAA1	SDS	ACADM	SDHA	HAL	HMGCL	CPS1	HADH	PC	FAH	CTH	ARG1	ARG2	PNMT	DDC	EHHADH	BCAT1	GCLM	ACSS1	EPRS1	LARS2	ALDH7A1	TAT	SMS	G6PC2	MPST	AUH	ODC1	GSS	MCCC1	OTC	GSR	AOC3	FTCD
WP_NOTCH_SIGNALING	http://www.gsea-msigdb.org/gsea/msigdb/cards/WP_NOTCH_SIGNALING	HES1	DTX2	AC005280.2	KAT2B	NUMB	PSEN1	PSEN2	DLL1	HDAC2	HDAC1	RBPJ	DVL1	PTCRA	NCSTN	DTX4	INPP5K	APH1A	ADAM17	DVL3	LFNG	JAG2	DVL2	KAT2A	MAML1	NCOR2	MFNG	MIR6808	HES5	JAG1	NUMBL	RBPJL	DTX3	DTX3L	DTX1	DLL4	CTBP2	CTBP1	MAML3	CREBBP	NOTCH1	KCNJ5	APH1B	NOTCH2	RFNG	DLL3	NOTCH3	NOTCH4
WP_NANOPARTICLEMEDIATED_ACTIVATION_OF_RECEPTOR_SIGNALING	http://www.gsea-msigdb.org/gsea/msigdb/cards/WP_NANOPARTICLEMEDIATED_ACTIVATION_OF_RECEPTOR_SIGNALING	NRAS	SOS1	HRAS	AREG	GRB2	MAPK14	COL1A1	MAPK8	EGFR	MIR6852	MAPK1	MAPK12	ITGA1	RAF1	TLN1	PIK3CD	PXN	FN1	AKT3	MAPK11	MAPK9	MAPK10	ITGB1	MAPK13	MAP2K1	SRC	PTK2	KRAS	MAP2K2
WP_TOLLLIKE_RECEPTOR_SIGNALING_RELATED_TO_MYD88	http://www.gsea-msigdb.org/gsea/msigdb/cards/WP_TOLLLIKE_RECEPTOR_SIGNALING_RELATED_TO_MYD88	TRAF3	IKBKE	TRAF6	NFKB1	TLR5	TIRAP	NFKB2	IRF3	TICAM1	TLR7	TOLLIP	IRAK1	TLR6	TLR4	TLR3	MIR718	MAPK1	RELA	RELB	TICAM2	IKBKB	TLR2	TLR1	TBK1	CHUK	TLR8	IRAK4	IKBKG	IRF7	TLR9	REL	MYD88
WP_4HYDROXYTAMOXIFEN_DEXAMETHASONE_AND_RETINOIC_ACIDS_REGULATION_OF_P27_EXPRESSION	http://www.gsea-msigdb.org/gsea/msigdb/cards/WP_4HYDROXYTAMOXIFEN_DEXAMETHASONE_AND_RETINOIC_ACIDS_REGULATION_OF_P27_EXPRESSION	MAP3K11	MAPK1	PRKAA1	MAPK3	RAF1	TSC1	PBK	MAP2K6	MKNK2	MTOR	AKT1	MKNK1	MAP3K5	MAP2K1	MAP2K2	EIF4EBP1	EIF4E	MAP2K3
WP_ECTODERM_DIFFERENTIATION	http://www.gsea-msigdb.org/gsea/msigdb/cards/WP_ECTODERM_DIFFERENTIATION	PPFIBP2	MIR4683	PODXL	PTPN13	BOC	MYORG	NLGN1	FHL2	TSKU	ANKS1B	MYC	TBL1X	ARHGAP15	ZFHX4	FOXL1	RAB8B	ARHGAP10	ZBTB2	CCDC130	SPRY2	SHH	CCL2	SNCA	MECP2	HDAC6	ABCC4	LDB2	HESX1	TNFRSF11B	LY6E	PDE7A	CTNND2	BCOR	EDA2R	GRAMD1B	WDR44	RRBP1	SERPINB6	PTPRB	AHI1	KIFC3	SLC7A14-AS1	UBTF	SKIL	SIX6	TRPM2	STX16	RIT1	DMD	GAS2L1	HDAC10	TCF3	BMP4	GLB1	FZD5	BMPR1A	PRKAG2	ELOVL2	NLK	FZD4	MZF1	SDCBP	STC1	PI4KA	FZD8	POU2F2	SMAD4	ELOVL4	PIM1	CLVS1	WNT1	RGMA	SGSM3	CDH8	CDH6	CTBP1	HMGB2	BAZ1A	SOCS2	PAN2	CAP2	SOX2	BCAS3	ST8SIA4	MIR15B	GLI3	NF2	NFATC1	TOX3	RHPN1	NUMA1	NARS2	ARHGDIG	ZBTB7B	TCF7L1	EDA	CTNNB1	CTNNA2	MAFB	ROR2	GATA6	TSC22D1	SORCS1	FOXA2	PAX3	H2BC9	PHF8	SMURF1	TLE5	JUP	TTC14	JAKMIP1	PPARD	KCNK10	ARHGEF9	TFAP2C	PLXNA2	OGT	VAX2	NR2F2	GREB1	PAX6	MIR1469	TFAP2A	ARX	CELSR2	ZNF219	PGM1	KRT6A	LHX1	C1GALT1	PLCXD3	CLDN11	CDON	MIR34C	FGFR2	ASTN1	SCHIP1	MIR361	TRIM33	FYN	CCDC88C	ZBTB16	MKS1
WP_PHYSIOLOGICAL_AND_PATHOLOGICAL_HYPERTROPHY_OF_THE_HEART	http://www.gsea-msigdb.org/gsea/msigdb/cards/WP_PHYSIOLOGICAL_AND_PATHOLOGICAL_HYPERTROPHY_OF_THE_HEART	MYEF2	PRKCE	STAT3	FOS	MAPK14	MAPK8	PRKCB	RAC1	LIFR	CAMK2D	GATA4	MAPK1	PPP3CA	PPP3CB	IL6ST	AGT	RHOA	CTF1	EDN1	MAPK11	CALM1	NFATC4	CALM2	MAP2K3	JUN
WP_INTEGRINMEDIATED_CELL_ADHESION	http://www.gsea-msigdb.org/gsea/msigdb/cards/WP_INTEGRINMEDIATED_CELL_ADHESION	CDC42	ITGA11	ROCK2	PXN	ARAF	MYLK2	RHO	SOS1	LINC02478	HRAS	ROCK1	ITGA6	CAPN9	PIK3R2	MAPK12	PAK1	ITGA1	ITGA2	PDPK1	MAP2K5	MAP2K6	SELENOP	AKT3	CAPN1	CAPN2	CAPN3	MAPK10	CAPNS1	CAPN6	MAP2K1	MAP2K2	MAP2K3	PAK3	ITGA9	ITGAD	ITGAE	ITGAL	ITGAM	PAK2	BRAF	VAV3	ITGA2B	GIT2	ITGA3	ITGA4	PAK4	ITGA5	ITGA7	ITGB3	MAPK1	ITGB4	MAPK4	VAV2	ITGB5	MAPK6	ITGB6	MAPK7	SORBS1	ITGB7	TLN1	RAP1A	RAP1B	ITGAV	AKT1	SHC3	AKT2	ITGAX	CAPN5	ITGB1	ITGB2	VASP	PTK2	SRC	BCAR1	TNS1	RAC2	RAC3	ARHGEF7	RAPGEF1	GRB2	MYPN	ILK	CRK	DOCK1	ITGB8	VCL	CAV1	CAV2	CAV3	RAC1	MIR6852	ZYX	SHC1	RAF1	CAPN11	MIR34C	FYN	CSK	CAPN7	ITGA8	CAPN10	ITGA10	BUB1B-PAK6	PAK6
WP_EXRNA_MECHANISM_OF_ACTION_AND_BIOGENESIS	http://www.gsea-msigdb.org/gsea/msigdb/cards/WP_EXRNA_MECHANISM_OF_ACTION_AND_BIOGENESIS	DICER1	MIR1306	XPO5	MIR3618	DROSHA	DGCR8	ERI1	AGO2
WP_PREIMPLANTATION_EMBRYO	http://www.gsea-msigdb.org/gsea/msigdb/cards/WP_PREIMPLANTATION_EMBRYO	POU5F1	TEAD4	SMARCA4	NKX2-1	ZSCAN4	KHSRP	DPRX	DNMT3L	GATA3	GATA2	TCF7L1	LEUTX	MTA3	ATP1A1	NLRP5	HMGA1	ZFP36L2	ESRRA	CDH1	CELF3	MYBL1	MIR302A	FOXQ1	MOS	KLF4	ZFP42	AQP3	AQP9	FOSB	BARX2	ZAR1	SOX8	NANOG	IRX5	DLX2	TFAP2B	SIX3	PBX1	IRF4	FOXD1	HNRNPAB	E2F5	ELAVL1	NANOGNB	MACROH2A2	ARGFX	TPRX1	ZFP36	EGR1	NR3C2	BATF3	TBX3	MXD1	SOX11	PADI6	DPPA3	CDX2	SOX2	MIR3940	DDIT3
WP_DOPAMINERGIC_NEUROGENESIS	http://www.gsea-msigdb.org/gsea/msigdb/cards/WP_DOPAMINERGIC_NEUROGENESIS	SLC18A2	LMX1B	SLC6A3	STAT3	FGF8	TGFB1	NR4A2	ALDH1A1	SHH	NKX2-2	LMX1A	RET	NKX6-1	FOXA2	TH	NEUROD1	OTX2	MSX1	NEUROG2	EN2	WNT1	GLI1	EN1	CDKN1C	DDC	ASCL1	SOX2	GLI2	PITX3	GBX2
WP_HUMAN_COMPLEMENT_SYSTEM	http://www.gsea-msigdb.org/gsea/msigdb/cards/WP_HUMAN_COMPLEMENT_SYSTEM	CFHR2	SFTPA1	CD46	MIR4758	LAMC1	CSNK1A1	FGG	LAMA5	LAMB1	THBS1	WAS	MIR197	SELE	FKBP2	SFTPA2	F13A1	F12	TXN	F11	F10	CD93	VTN	ARRB2	ICAM2	ICAM1	IBSP	CFHR4	DCN	ADM	KLKB1	CD19	ELANE	SELP	CALR	SELL	SELPLG	VSIG4	FCER2	ITGA2	FCN2	ADIPOQ	CPN1	CFI	CRP	FCGR3A	PRKACA	PLAUR	C1QBP	FCN1	PLG	CR2	CR1	C5AR2	SERPING1	ITGA2B	PRKCA	CLEC4M	C1R	C1S	CD40	C2	C3	C3AR1	ITGB3	CFP	FGA	TLR2	MASP2	FPR1	C4A	APCS	C4BPA	PRNP	CD59	ITGAX	C5	ITGB2	C5AR1	PROS1	C6	MBL2	SPP1	LRP2	GNAI2	C7	ALB	CFD	C8A	APOA1	FGB	C9	GNA15	RPS19	CFH	PTX3	GNAI3	MASP1	CFB	CD55
WP_MAMMARY_GLAND_DEVELOPMENT_PATHWAY_PUBERTY_STAGE_2_OF_4	http://www.gsea-msigdb.org/gsea/msigdb/cards/WP_MAMMARY_GLAND_DEVELOPMENT_PATHWAY_PUBERTY_STAGE_2_OF_4	TIMP1	PGR	VIM	NRIP1	ESR1	FOSL1	ERBB2	AREG	CCND1	MYC	EGF	FN1	STAT5A
WP_NOVEL_INTRACELLULAR_COMPONENTS_OF_RIGILIKE_RECEPTOR_RLR_PATHWAY	http://www.gsea-msigdb.org/gsea/msigdb/cards/WP_NOVEL_INTRACELLULAR_COMPONENTS_OF_RIGILIKE_RECEPTOR_RLR_PATHWAY	FADD	TNF	DDX3Y	PIN1	IFNE	ATG12	DHX58	IFNA1	DDX3X	TANK	MAVS	ATG5	TBKBP1	MAP3K7	TKFC	MIR3614	TBK1	CHUK	CASP8	CYLD	CASP10	RIPK1	MAP3K1	TRAF3	IKBKE	TRAF2	NFKB1	TRAF6	IFIH1	NFKBIA	NFKBIB	IRF3	SNW1	DDX58	NLRX1	IFNK	SIKE1	IFNG	MAPK14	IFNB1	CXCL8	MAPK8	ISG15	MAPK12	AZI2	RELA	CXCL12	STING1	IKBKB	OTUD5	RNF125	MAPK11	IKBKG	IRF7	MAPK9	MAPK10	MAPK13	DDX17	TRIM25	TRADD	CXCL10
WP_PILOCYTIC_ASTROCYTOMA	http://www.gsea-msigdb.org/gsea/msigdb/cards/WP_PILOCYTIC_ASTROCYTOMA	BRAF	PTPN11	GRB2	SOS1	RAF1	NF1
WP_MONOAMINE_GPCRS	http://www.gsea-msigdb.org/gsea/msigdb/cards/WP_MONOAMINE_GPCRS	HTR7	HTR6	ADRA2A	HTR5A	HTR4	ADRA2B	ADRA2C	ADRB1	ADRB2	ADRB3	HTR2C	HTR2B	HTR2A	CHRM5	HTR1F	DRD5	DRD4	DRD3	DRD2	DRD1	HTR1E	CHRM4	CHRM3	HTR1D	HRH2	HTR1B	HTR1A	CHRM2	CHRM1	ADRA1D	ADRA1B	HRH1	ADRA1A
WP_SIMPLIFIED_INTERACTION_MAP_BETWEEN_LOXL4_AND_OXIDATIVE_STRESS_PATHWAY	http://www.gsea-msigdb.org/gsea/msigdb/cards/WP_SIMPLIFIED_INTERACTION_MAP_BETWEEN_LOXL4_AND_OXIDATIVE_STRESS_PATHWAY	LOXL4	MIR4640	NFE2L2	CDC37	PKD1	FGF7	SIRT1	TGFB1	MIR6511B1	COL2A1	MIR1181	DDR1	IGFBP7	BMP2	SUV39H1	ECSIT	FN1	EXOC6	NQO1	ANXA5	NRF1
WP_SYNTHESIS_AND_DEGRADATION_OF_KETONE_BODIES	http://www.gsea-msigdb.org/gsea/msigdb/cards/WP_SYNTHESIS_AND_DEGRADATION_OF_KETONE_BODIES	ACAT1	HMGCS2	BDH1	HMGCL	OXCT1
WP_METAPATHWAY_BIOTRANSFORMATION_PHASE_I_AND_II	http://www.gsea-msigdb.org/gsea/msigdb/cards/WP_METAPATHWAY_BIOTRANSFORMATION_PHASE_I_AND_II	CYP4F3	NDST3	CHST1	CHST3	INMT	CYP11A1	HS3ST6	CYP8B1	CHST5	CYP7A1	CYP4B1	HS6ST2	HS3ST5	AKR1B1	NAT9	GSTM1	NAT14	GSTA4	SULT1C3	CYP3A5	CYP3A4	GSTA3	CYP2S1	CYP2J2	NAA20	GSTM5	GSTM4	CYP2R1	GSTM3	GSTM2	CYP4F2	NAT2	CYP4V2	GAL3ST1	GLYATL1	CYP27B1	CYP27A1	SLX1B-SULT1A4	CYP26A1	SLX1A-SULT1A3	CYP24A1	TPMT	KCNAB3	GSTZ1	GSTT2	CYP21A2	CYP19A1	NAA80	CYP17A1	GSTP1	CYP11B2	CYP11B1	CHST7	GSTCD	AKR1C4	UGT2A1	AKR7A3	CHST10	CYP4F8	NDST4	FMO5	CYP27C1	EPHX2	EPHX1	UGT2B28	FMO3	FMO2	CYP20A1	FMO1	UGT2A3	SULT1A4	NAT10	CHST12	CYP51A1	CYP39A1	UGT1A3	UGT1A1	UGT1A4	FMO4	CYP4F12	HS2ST1	HS6ST3	SULT1E1	AKR1C2	GLYAT	AKR1C1	SULT1A1	SULT1C2	SULT1C4	AKR1B10	CYP26B1	NAA40	AKR7A2	UGT2B4	CYP4X1	CYP2U1	UGT2B7	KCNAB1	CYP7B1	UGT2B17	UGT2B15	SULT6B1	NAT8	CYP4F22	GAL3ST4	NAT8L	SULT1B1	CYP46A1	CHST14	SULT2B1	SULT2A1	CHST11	MIR4761	HS3ST3B1	HS3ST4	GLYATL2	CHST2	GPX5	HNMT	SULT4A1	GSTA5	CHST9	HS6ST1	CHST13	GPX3	NAA30	GPX2	AKR1D1	CYP1B1	CYP4F11	CYP1A2	UGT1A9	CYP1A1	SULT1A2	MGST1	GSTO2	MGST2	MGST3	CYP2A7	CYP2A6	GPX4	GAL3ST3	CHST8	GSTK1	GSTO1	NAA50	NDST1	GSTT2B	BAAT	CYP3A43	CYP2C8	CYP2C19	CYP2B6	UGT1A6	COMT	UGT1A7	CYP2A13	UGT1A10	UGT2A2	CYP3A7	HS3ST1	GAL3ST2	HS3ST3A1	UGT1A5	HS3ST2	NDST2	CYP26C1	CYP2C9	AKR1C3	CHST6	CYP2F1	CYP2E1	AKR1A1	NNMT	CYP2D6	CYP2C18	CHST4	KCNAB2	GSTA2	GSTA1	CYP2W1	GSS	GSR	CYP4Z1	UGT2B11
WP_CELLTYPE_DEPENDENT_SELECTIVITY_OF_CCK2R_SIGNALING	http://www.gsea-msigdb.org/gsea/msigdb/cards/WP_CELLTYPE_DEPENDENT_SELECTIVITY_OF_CCK2R_SIGNALING	TRPC1	RYR3	RYR2	GNAI1	PLCB1	RYR1	GNAQ	ITPR1	CNR1	CCK	CD38	CCKBR	DAGLA
WP_ENERGY_METABOLISM	http://www.gsea-msigdb.org/gsea/msigdb/cards/WP_ENERGY_METABOLISM	PPARGC1B	RXRA	PRKAA1	PRKAA2	PPARA	PRKAB1	PRKAB2	CREB1	TFB2M	GABPA	EP300	HDAC1	MIR1281	MEF2B	MYBBP1A	PPRC1	MAPK14	ESRRA	TFAM	PPARGC1A	PPP3CC	NCOA1	PPP3R1	PRKAG2	TFB1M	PPP3R2	MEF2A	CAMK4	FOXO3	FOXO1	MEF2C	MEF2D	CAMK2G	UCP3	UCP2	PRKAG1	PPP3CA	PPP3CB	PRMT1	SIRT3	SIRT1	GSK3B	PRKAG3	ATF2	PPARD	PPARG	MED1	NRF1
WP_ENDODERM_DIFFERENTIATION	http://www.gsea-msigdb.org/gsea/msigdb/cards/WP_ENDODERM_DIFFERENTIATION	MIR7705	SIAH2	TRIM71	RTF1	HHEX	TGFB1	APP	LAMC1	ZIC5	AHDC1	ZFHX4	UBR5	TCEAL2	EZH2	WWC1	SESN1	RAB38	SLC2A12	SOX7	FOXH1	FOXO1	CEP250	RGS10	SOX17	ATP8B2	DDAH1	HPRT1	WDFY2	CER1	LEO1	NOTCH1	NANOG	TAF4B	TAF5	TRIM5	EMSY	TOX	STAT1	CTR9	PIAS1	NOG	HNF1B	NCAPG2	NABP2	ELAVL1	FOXN3	BMP7	SOX21	BMPR1A	TBX21	WDHD1	AEBP2	NLK	ACACA	TCF4	WNT3	EOMES	SMAD2	SMAD3	SMAD4	SFRP1	WNT8A	RFX7	BPTF	LRPPRC	CTBP2	PARP8	TCF7	MIXL1	SOX2	C1QBP	GLI2	PHF6	MAP2K3	POU5F1	ZNF281	SP4	CDYL	NKX2-1	TOX3	CUL4B	PLCH1	MAD2L2	TCF7L1	CDC73	EPB41L5	CTNNB1	GRHL2	VAV3	NR3C1	MBTD1	GATA6	MIR373	GATA4	ASCC3	FOXA2	TRERF1	PAX3	BCORL1	MIR141	ONECUT1	DNMT3B	NAA15	LEF1	APC	FOXA1	CRTC1	TET1	PTHLH	JARID2	PBX1	ELP4	EXT1	BTAF1	KDM4A	PAX9	RARG	DIP2A	SFMBT1	ZNF462	ELK4	CEBPZ	LHX1	DKK1	MTF2	GDF3	OTX2	PABPC1	HOXA1	PBX3	PRDM14	TNRC6C	ZBTB17	SCHIP1	DUSP2	NODAL	DAB2	MIR375	HOXC11	CAND1	ZIC3	NME1	PAF1	DUSP5	DUSP4
WP_GLYCEROPHOSPHOLIPID_BIOSYNTHETIC_PATHWAY	http://www.gsea-msigdb.org/gsea/msigdb/cards/WP_GLYCEROPHOSPHOLIPID_BIOSYNTHETIC_PATHWAY	LPIN2	CEPT1	PLA2G2A	GPAT4	PGS1	CHKB	PIP5K1A	PI4K2A	GPAT3	IPMK	CRLS1	CHPT1	PTPMT1	MOGAT3	PCYT2	PIK3CG	GNPAT	CDS2	AGPS	PTDSS1	PIK3CA	PIK3CB	PIK3CD	GPAM	GK	LPIN1	GPAT2	GPD1	PEMT	CDIPT
WP_HEMATOPOIETIC_STEM_CELL_GENE_REGULATION_BY_GABP_ALPHABETA_COMPLEX	http://www.gsea-msigdb.org/gsea/msigdb/cards/WP_HEMATOPOIETIC_STEM_CELL_GENE_REGULATION_BY_GABP_ALPHABETA_COMPLEX	ZFX	SMARCA4	SMAD4	TERF2	GABPA	GZMB	EP300	ETV6	MIR1281	MCL1	ATM	DNMT3B	PTEN	DNMT3A	GABPB1-IT1	BCL2	DNMT1	BCL2L1	GABPB1	CREBBP	FLT3	FOXO3
WP_MAPK_CASCADE	http://www.gsea-msigdb.org/gsea/msigdb/cards/WP_MAPK_CASCADE	SIPA1	MAP2	MBP	NRAS	SOS1	MAP3K12	HRAS	BRAF	GRB2	MAPK14	ELK1	LAMTOR3	MAPK1	MAPK12	PLCB3	MAPK3	RAF1	RASA3	MAP2K6	MAP2K7	MAP3K2	ARAF	MAP3K1	RRAS	SOS2	MAP3K3	MAP2K4	MAPK10	MAP2K1	KRAS	MAP2K2	JUN	MAP2K3
WP_GLYCOGEN_SYNTHESIS_AND_DEGRADATION	http://www.gsea-msigdb.org/gsea/msigdb/cards/WP_GLYCOGEN_SYNTHESIS_AND_DEGRADATION	PHKG2	CALM3	PPP2R2A	PPP2R2B	HK3	UGP2	PHKG1	HKDC1	PPP2R1B	AGL	GYG2	PGM1	PYGB	PPP2CA	PPP2CB	PYGL	PYGM	PPP2R1A	PHKA1	PHKA2	PHKB	HK2	PPP2R3B	HK1	GYS2	GSK3B	GYS1	GSK3A	GBE1	GYG1	PPP2R2C	CALM1	PPP2R3A	PTPA	PPP2R5A	PPP2R5B	PPP2R5C	CALM2	PPP2R5D	PPP2R5E
WP_FATTY_ACID_BETA_OXIDATION	http://www.gsea-msigdb.org/gsea/msigdb/cards/WP_FATTY_ACID_BETA_OXIDATION	TPI1	LIPF	CRAT	CHKB	ACSL6	ECI1	GPD2	CPT2	PNPLA2	ECHS1	CPT1B	ACSS2	DLD	ACSL5	ACSL1	ACADL	ACADM	ACADS	ACADVL	LIPC	ACAT1	LPL	LIPE	CPT1A	HADH	HADHB	HADHA	ACSL4	ACSL3	GK2	DECR1	GK	SLC25A20	GCDH
WP_MAPK_SIGNALING_PATHWAY	http://www.gsea-msigdb.org/gsea/msigdb/cards/WP_MAPK_SIGNALING_PATHWAY	MAP3K11	MAP4K1	MAP3K6	MYC	FAS	FASLG	MAPK8IP3	LAMTOR3	PDGFA	PDGFB	FLNB	FLNA	ARAF	RRAS	CACNG5	MAP3K20	CACNG4	FLNC	CD14	MAPKAPK5	PDGFRB	RELA	RELB	MIR935	PAK1	IL1A	HSPA6	IKBKB	MAP2K5	MAP2K6	HSPA2	MAP2K7	HSPA1L	HSPA1B	PLA2G4B	HSPA1A	MAPK11	MAPK9	MAPK10	MAPK13	MAP2K1	MAP2K2	MAP2K3	TNF	NFATC1	NRAS	FOS	CACNG8	CACNG6	CACNG7	PAK2	HSPB1	RASGRP3	IL1R1	HSPA8	IL1B	NF1	MKNK1	CASP3	TNFRSF1A	MAP4K2	TAOK1	MAP3K2	CHUK	LRRK2	ATF2	NFATC3	NFKB1	RAC2	NFKB2	RAC3	MAP4K4	FGF9	FGF8	FGF7	FGF6	FGF5	FGF4	FGF3	ELK4	EGF	FGF2	CRKL	FGF1	CRK	ELK1	SRF	MRAS	TAOK3	RAC1	EGFR	FGF21	PPP3CA	TP53	RAF1	PPP3CB	FGFR4	FGFR2	FGFR3	FGFR1	RAPGEF2	RASGRP4	TAB2	DUSP2	DUSP1	FGF14	FGF13	FGF12	FGF11	FGF10	CACNA1H	CACNA1G	BDNF	DUSP7	CACNA1I	DUSP6	DUSP4	DUSP3	RPS6KA3	TAOK2	TGFB3	TGFBR1	TGFBR2	FGF22	TGFB1	PPP5D1	TGFB2	MAP4K3	DUSP9	CDC25B	DUSP8	PPP3CC	DUSP10	CDC42	PPP3R1	PPP3R2	PPP5C	PTPN7	DAXX	MEF2C	RRAS2	IL1R2	MAP3K7	MAPK8IP1	STMN1	GNG12	PLA2G4F	MAP3K1	MAP3K4	ARRB1	MAP3K5	FGF18	ARRB2	FGF20	TRAF2	TRAF6	PLA2G4A	SOS1	HRAS	MAPK8IP2	PTPN5	PLA2G4D	CACNA1A	CACNA1B	NTF3	CACNA1C	NTF4	CACNA1D	CACNA1E	CACNA1F	CACNA1S	FGF17	FGF16	RASGRP2	NLK	CACNA2D2	MAPK12	RPS6KA5	NTRK1	CACNA2D1	NTRK2	CACNB1	CACNB2	CACNB3	CACNB4	CACNG1	AKT3	PRKACA	SOS2	PRKACB	MAP2K4	PRKACG	MAPKAPK3	RASGRP1	DDIT3	CACNG2	GADD45A	CACNG3	PRKCD	PRKCG	NR4A1	MAPKAPK2	MAP3K14	BRAF	STK3	PRKCA	PLA2G4C	STK4	TAB1	NGF	MAPK1	MAPK3	RPS6KA4	MAPK7	CACNA2D4	DUSP16	JUND	RAP1A	ECSIT	RAP1B	MKNK2	MAPT	AKT1	AKT2	KRAS	JUN	FGF19	MAP3K12	MIR4523	FGF23	GNA12	GRB2	MAPK14	MAPK8	MAX	PPM1A	PPM1B	MAP3K13	PLA2G4E	MAP3K8	MIR3917	CACNA2D3	ATF4	IKBKG	RASA1	PTPRR	RASA2	RASGRF1	RASGRF2
WP_DNA_IRDOUBLE_STRAND_BREAKS_DSBS_AND_CELLULAR_RESPONSE_VIA_ATM	http://www.gsea-msigdb.org/gsea/msigdb/cards/WP_DNA_IRDOUBLE_STRAND_BREAKS_DSBS_AND_CELLULAR_RESPONSE_VIA_ATM	RNF8	RASSF1	CDK5	TP73	ATM	BRCA1	BRCA2	CDC25C	STK3	APAF1	BID	UPF1	CASP3	YAP1	PRKDC	LATS1	EXO1	PCNA	TERF2	HSF1	CDKN2A	BLM	CASP9	ATF2	MCPH1	E2F1	TRAF6	ABL1	SMC3	RAD9A	RAD17	FANCD2	MDM2	RIF1	NABP2	BAK1	CHEK1	H2AX	RAD50	CHEK2	TRIM28	MRE11	SMC1A	TP53BP1	MDC1	DCLRE1C	TP53	NBN	RAD52	BAX	PARP1	KAT5	ATR	RAD51	ACTL6A
WP_OSTEOBLAST_SIGNALING	http://www.gsea-msigdb.org/gsea/msigdb/cards/WP_OSTEOBLAST_SIGNALING	ITGB3	TNFSF11	PDGFB	PDGFRA	PTH	TNFRSF11B	IBSP	FGF23	BGLAP	COL1A1	PDGFRB	ITGAV	PTH1R	SLC17A2
WP_NICOTINE_METABOLISM	http://www.gsea-msigdb.org/gsea/msigdb/cards/WP_NICOTINE_METABOLISM	FMO3	CYP2B6	UGT1A9	AOX1	UGT1A4	CYP2A6
WP_PROLACTIN_SIGNALING_PATHWAY	http://www.gsea-msigdb.org/gsea/msigdb/cards/WP_PROLACTIN_SIGNALING_PATHWAY	SOCS1	RPS6KA2	PTPN11	RPS6KB1	TEC	FOS	SOCS3	RPS6	PRLR	JAK1	JAK2	MYC	PTPN6	CASP3	NOS2	EIF4EBP1	PRL	IRS2	MAPK1	MAPK3	YWHAG	VAV2	YWHAZ	CISH	FLNA	PXN	MTOR	SIRPA	AKT1	CTSD	ITGB1	PTK2	SRC	JUN	VAV1	NFKB1	NFKBIA	NFKBIB	STAT1	SOS1	STAT3	AGAP2	HRAS	GRB2	MAPK14	ELK1	PPIA	MAPK8	PPIB	ZAP70	RAC1	IRF1	PIK3CG	PIK3R1	PIK3R2	PTPN1	RELA	SHC1	PAK1	RAF1	ERBB2	PIK3CA	PIK3CB	GSK3B	FYN	STAT5B	SOCS2	NEK3	STAT5A	CBL	MAPK9	GAB2	IRS1	MAP2K1	MAP2K2	PIAS3
WP_NEURODEGENERATION_WITH_BRAIN_IRON_ACCUMULATION_NBIA_SUBTYPES_PATHWAY	http://www.gsea-msigdb.org/gsea/msigdb/cards/WP_NEURODEGENERATION_WITH_BRAIN_IRON_ACCUMULATION_NBIA_SUBTYPES_PATHWAY	PLA2G6	RB1CC1	PRKAA1	BECN1	STK11	PIK3C3	TSC1	DEPTOR	ATP13A2	FA2H	ATG12	WIPI1	SPTLC1	PANK2	ATG10	DCAF17	C19orf12	CP	COASY	GTPBP2	ATG4A	RPTOR	ATG101	MECP2	RHEB	ACACA	ULK1	ATG7	ATG5	SCP2	MLST8	PIK3R4	ATG13	WDR45	ATG3	ATG16L1	ATG14	FTL	WIPI2	AKT1S1	ATG2A	MAP1LC3A	MTOR	TSC2
WP_OSTEOPONTIN_SIGNALING	http://www.gsea-msigdb.org/gsea/msigdb/cards/WP_OSTEOPONTIN_SIGNALING	NFKB1	ITGB3	MAPK1	SPP1	MAPK3	RELA	IKBKB	MAP3K14	CHUK	ITGAV	PLAU	MAP2K1	MMP9
WP_CORI_CYCLE	http://www.gsea-msigdb.org/gsea/msigdb/cards/WP_CORI_CYCLE	TPI1	PGK1	PGK2	PGAM1	HK1	GPI	GPT	LDHA	GAPDH	ALDOA	SLC2A1	INS	PFKP	SLC2A2	TALDO1	SLC2A4	G6PD
WP_CIRCADIAN_RHYTHM_RELATED_GENES	http://www.gsea-msigdb.org/gsea/msigdb/cards/WP_CIRCADIAN_RHYTHM_RELATED_GENES	KMT2A	RPS27A	MAGED1	NLGN1	FAS	PRMT5	CSNK1E	CSNK1D	TPH2	KCND2	PPARGC1A	UBC	NONO	PASD1	NOS2	RBM4	MIR6883	AANAT	CST3	OPN4	FBXW11	CIART	ID4	GFPT1	PROK1	BHLHE40	SIX3	TNFRSF11A	MIR5572	GHRH	HNF1B	MYBBP1A	ADORA1	ADORA2A	NPAS2	UBE3A	OPRL1	KCNMA1	SERPINE1	NRIP1	RELB	PTGDS	CPT1A	USP2	PTEN	CHRM1	CLDN4	MAPK9	MAPK10	CUL1	PER1	TPTEP2-CSNK1E	CREB1	CHRNB2	CDK4	LGR4	CIPC	NPY2R	DRD4	METTL3	DRD3	DRD2	DRD1	PAX4	NR1H3	SREBF1	NFIL3	CRH	CREM	PROX1	SUV39H1	IL6	BTBD9	CRTC1	PPP1CB	PPP1CC	RAI1	OGT	CAVIN3	PSPC1	MTNR1A	ATF5	MTNR1B	EGR1	MIR5047	MTTP	NAGLU	CLOCK	TOP2A	KCNH7	TP53	HOMER1	SKP1	OPN3	AGRP	TOP1	NR1D1	PHLPP1	GSK3B	EGR3	TIMELESS	TPH1	F7	AHCY	EP300	HTR7	AHR	EZH2	ARNTL2	NCOA2	DYRK1A	NAMPT	TH	TYMS	MTA1	ROCK2	PRF1	BHLHE41	ARNT	ARNTL	DBP	UTS2R	RORC	STAR	PRKAA1	PRKAA2	SLC6A4	RORB	RORA	UTS2	BTRC	ARNT2	CCAR2	SFPQ	NPS	HDAC3	ID2	ADIPOQ	KLF10	NR2F6	RBM4B	NTRK1	NTRK3	DDC	CRY2	CRY1	HEBP1	CRX	PRKCG	SLC9A3	NMS	PROKR2	MIR3064	PPARA	NKX2-1	DHX9	SIN3A	MIR1281	NGFR	MAGEL2	AVP	DDX5	PROK2	ID3	LEP	PRKDC	SIK1	PRKG2	SFTPC	PER2	PER3	SIRT1	JUND	KLF9	SUV39H2	PPARG	JUN	GHRL	HDAC2	MIR4751	HDAC1	HNRNPD	HCRTR2	HCRTR1	GNA11	SETX	MAPK8	HS3ST2	HNRNPU	PML	NOCT	NR1D2	SOX14	UBA52	NCOR1	PPP1CA	FBXL3	ATOH7	ADA	KDM5A	ZFHX3	GNAQ	ATF4	ADCY1	MC3R	THRAP3	CARTPT
WP_G13_SIGNALING_PATHWAY	http://www.gsea-msigdb.org/gsea/msigdb/cards/WP_G13_SIGNALING_PATHWAY	PAK3	RPS6KB1	PKN1	ROCK1	ARHGDIB	MYBPH	ARHGDIG	MIR1178	RHPN2	CDC42	PFN1	GNA13	RAC1	IQGAP1	PIK3R2	RTKN	ROCK2	WAS	ARHGEF1	CFL2	PIK3CA	PIK3CB	CFL1	PIK3CD	CYFIP1	IQGAP2	RHOA	SH3RF1	PPP1CB	CALM1	MYL1	LIMK1	WASL	CIT	DIAPH1	TNK2	PIP4K2A	MAPK10	MAP3K4	CALM2
WP_TGIF_DISRUPTION_OF_SHH_SIGNALING	http://www.gsea-msigdb.org/gsea/msigdb/cards/WP_TGIF_DISRUPTION_OF_SHH_SIGNALING	FOXG1	NODAL	TGIF2	SMAD2	SHH	NKX2-1	FGF8	TGIF1	GLI3
WP_CHOLESTEROL_BIOSYNTHESIS_PATHWAY	http://www.gsea-msigdb.org/gsea/msigdb/cards/WP_CHOLESTEROL_BIOSYNTHESIS_PATHWAY	NSDHL	MVD	LSS	HMGCR	FDPS	IDI1	HMGCS1	CYP51A1	FDFT1	MVK	SQLE	DHCR7	MSMO1	PMVK	SC5D
WP_FOLLICLE_STIMULATING_HORMONE_FSH_SIGNALING_PATHWAY	http://www.gsea-msigdb.org/gsea/msigdb/cards/WP_FOLLICLE_STIMULATING_HORMONE_FSH_SIGNALING_PATHWAY	RPS6KB2	RPS6KB1	CREB1	GRK6	H3-4	FSHR	CGA	RPS6	AREG	FSHB	MAPK14	SGK1	PRKCA	RHEB	FOXO1	EIF4EBP1	MAPK1	MAPK3	RAF1	CYP19A1	MTOR	PRKACA	AKT1	TSC2	BDNF	SRC	APPL1
WP_HEART_DEVELOPMENT	http://www.gsea-msigdb.org/gsea/msigdb/cards/WP_HEART_DEVELOPMENT	HAND1	BHLHE40	IRX4	PTPN11	HAND2	VEGFA	VEGFC	NFATC1	VEGFB	NFATC2	FGF8	NKX2-5	FOXC1	BMP10	BMP2	FOXC2	BMP4	CTNNB1	TBX2	HEY1	BMPR1A	SHH	SRF	BMPR2	SMYD1	MIR145	FOXH1	MEF2C	GATA6	GATA4	FOXA2	SMAD1	MAPK1	ISL1	SMAD4	ERBB3	TBX20	HEY2	FGF10	NOTCH1	NFATC3	MIR1-1	NFATC4	TBX5	TBX1	PITX2
WP_IRINOTECAN_PATHWAY	http://www.gsea-msigdb.org/gsea/msigdb/cards/WP_IRINOTECAN_PATHWAY	ABCC1	CES1	BCHE	CYP3A5	CYP3A4	UGT1A9	ABCC2	UGT1A10	CES2	ABCG2	UGT1A1	NPC1	SLCO1B1
WP_FLUOROPYRIMIDINE_ACTIVITY	http://www.gsea-msigdb.org/gsea/msigdb/cards/WP_FLUOROPYRIMIDINE_ACTIVITY	CES1	SLC29A1	TK1	SMUG1	ERCC2	CES2	DHFR	ABCC5	CDA	MTHFR	MIR3658	ABCC4	XRCC3	RRM2	RRM1	PPAT	TYMS	UPP1	TP53	TYMP	UMPS	UCK2	UCK1	FPGS	ABCC3	ABCG2	TDG	UPP2	DPYS	GGH	DPYD	UPB1	SLC22A7	CYP2A6
WP_PATHOGENIC_ESCHERICHIA_COLI_INFECTION	http://www.gsea-msigdb.org/gsea/msigdb/cards/WP_PATHOGENIC_ESCHERICHIA_COLI_INFECTION	NCK1	NCL	ARPC4	ARPC5	TUBA3D	OCLN	ARPC1B	ARPC3	TUBB2A	ARHGEF2	LY96	TUBB	CTNNB1	CDC42	PRKCA	CDH1	TUBA1B	KRT18	YWHAQ	TLR4	TUBA8	ROCK2	TUBB3	WAS	TUBB4B	YWHAZ	TUBB4A	CLDN1	TUBA3E	ARPC2	WASL	TUBA1A	ACTB	ITGB1	TUBA1C	CD14	ABL1	TLR5	TUBB6	ROCK1	HCLS1	ARPC5L	ACTG1	ARPC1A	TUBB2B	TUBA4A	NCK2	EZR	TUBA3C	TUBAL3	TUBB1	RHOA	FYN	CTTN	TUBB8
WP_SEROTONIN_AND_ANXIETYRELATED_EVENTS	http://www.gsea-msigdb.org/gsea/msigdb/cards/WP_SEROTONIN_AND_ANXIETYRELATED_EVENTS	PLEK	PPP3CA	FOS	NLGN1	CRHR1	HTR1A	CRH	ARC	PLCD4	HTR2C	HTR2A	PRKCB	GRIN2D
WP_ARYL_HYDROCARBON_RECEPTOR_PATHWAY	http://www.gsea-msigdb.org/gsea/msigdb/cards/WP_ARYL_HYDROCARBON_RECEPTOR_PATHWAY	HES1	CDC37	TNF	AIP	EP300	HSP90AA1	IGFBP1	TGFB1	MIR1281	AHR	MIR1181	IL2	IFNG	UGT1A6	UGT1A7	IL1B	NCOA1	UGT1A3	UGT1A1	ALDH3A1	UGT1A4	POLK	EGFR	MYOF	SERPINB2	NFE2L2	IL12B	IL12A	AHRR	BAX	SLC7A5	JUNB	JUND	CYP1B1	CES3	CDKN1B	CYP1A2	UGT1A9	CYP1A1	PTGES3	MGST1	ARNT	IL17B	CAP2	GSTA2	NQO1	SRC	JUN
WP_PDGFRBETA_PATHWAY	http://www.gsea-msigdb.org/gsea/msigdb/cards/WP_PDGFRBETA_PATHWAY	STAT1	SOS1	STAT3	FOS	HRAS	JAK1	JAK2	GRB2	ELK1	PDGFRB	PLCG1	EIF2AK2	MAPK8	SRF	PRKCA	PRKCB	PIK3R1	MAPK3	SHC1	RAF1	PIK3CA	STAT5B	STAT5A	MAP3K1	MAP2K4	STAT6	RASA1	MAP2K1	JUN
WP_FOLATE_METABOLISM	http://www.gsea-msigdb.org/gsea/msigdb/cards/WP_FOLATE_METABOLISM	SHMT2	MIR6778	PLG	TNF	F7	FOLR3	AHCY	FOLR2	HBB	SHMT1	FOLR1	IL2	HBA1	F2	CBS	IL1B	FGG	INS	CCL2	MTHFD1	NOS1	MTHFR	SERPINA3	MIR6886	MAT1A	SAA2	SAA1	IZUMO1R	ABCA1	FLAD1	FGA	GPX3	GPX2	GPX1	IL6	GPX6	IL4	INSR	CAT	GPX4	MTHFS	NFKB1	SLC19A1	NFKB2	MPO	SLC46A1	MTRR	SAA3P	ICAM1	SAA4	CSF1	IFNG	ALB	APOA1	FGB	APOB	DHFR	SOD1	SOD3	MTR	SOD2	MTHFD2	SOD2-OT1	SERPINE1	RELA	TP53	CTH	LDLR	CRP	RFK	PLAT	GART	SCARB1
WP_PHOTODYNAMIC_THERAPYINDUCED_UNFOLDED_PROTEIN_RESPONSE	http://www.gsea-msigdb.org/gsea/msigdb/cards/WP_PHOTODYNAMIC_THERAPYINDUCED_UNFOLDED_PROTEIN_RESPONSE	MIR3191	PDIA6	UBE2E1	PPP1R15A	HSP90B1	BCL2L11	TRIB3	CALR	DNAJC3	DNAJB11	ERN1	XBP1	WARS1	EDEM1	NFE2L2	ATF6	SULT1E1	DNAJB9	EIF2A	EIF2AK3	ASNS	BBC3	ATF3	ATF4	MIR3652	NARS1	DDIT3	HSPA5	ERP27
WP_SENESCENCE_AND_AUTOPHAGY_IN_CANCER	http://www.gsea-msigdb.org/gsea/msigdb/cards/WP_SENESCENCE_AND_AUTOPHAGY_IN_CANCER	KMT2A	IGFBP3	TGFB1	IGF1R	MIR3606	BCL2	LAMP1	CDC25B	IGF1	RSL1D1	CCL3	MMP14	INS	GABARAPL2	CREG1	ULK1	ATG7	THBS1	MIR29B2	ATG5	MIR29C	ATG16L1	IGFBP7	MAP1LC3A	IGFBP5	VTN	BMI1	LAMP2	E2F1	BECN1	PIK3C3	HRAS	MDM2	BMP2	MAP1LC3B	AMBRA1	IRF1	SERPINE1	SERPINB2	SMAD3	MLST8	SMAD4	ATG13	IL1A	GABARAPL1	ATG14	PTEN	SLC39A4	IFI16	AKT1S1	FN1	IRF5	IRF7	PLAT	PLAU	MAP2K1	GABARAP	MAP2K3	MAP1LC3C	RB1CC1	CXCL14	IL3	SLC39A2	ATG12	BRAF	SLC39A3	HMGA1	IL1B	MAPK1	PCNA	IL6ST	IL6R	RNASEL	CDKN2A	IL6	SLC39A1	CDKN1B	CD44	CDKN1A	COL10A1	MTOR	FKBP8	CXCL1	SPARC	UVRAG	SRC	JUN	COL3A1	IL24	ATG10	IFNG	SH3GLB1	IFNB1	MAPK14	CXCL8	COL1A1	TP53	RAF1	ATG3	CEBPB	GSK3B	INHBA	ING2	ING1	TNFSF15	SQSTM1	GSN	RB1
WP_KENNEDY_PATHWAY_FROM_SPHINGOLIPIDS	http://www.gsea-msigdb.org/gsea/msigdb/cards/WP_KENNEDY_PATHWAY_FROM_SPHINGOLIPIDS	MIR7109	PCYT1A	CEPT1	PCYT1B	PISD	CHKB	PTDSS1	ETNK1	ETNK2	CHPT1	SGPL1	PCYT2	PEMT	PTDSS2	CHKA
WP_TCA_CYCLE_NUTRIENT_UTILIZATION_AND_INVASIVENESS_OF_OVARIAN_CANCER	http://www.gsea-msigdb.org/gsea/msigdb/cards/WP_TCA_CYCLE_NUTRIENT_UTILIZATION_AND_INVASIVENESS_OF_OVARIAN_CANCER	JAK1	MAPK1	MAPK3	STAT3	EGFR
WP_DOPAMINE_METABOLISM	http://www.gsea-msigdb.org/gsea/msigdb/cards/WP_DOPAMINE_METABOLISM	TH	TYR	MIR4761	DDC	COMT	PRKACA	PRKACB	SOD1	PRKACG	NQO1	MAOA	PPP2CA	MAOB	PPP2CB
WP_ENDOMETRIAL_CANCER	http://www.gsea-msigdb.org/gsea/msigdb/cards/WP_ENDOMETRIAL_CANCER	NRAS	FOS	CCND1	BRAF	TCF7L1	MYC	CTNNB1	CTNNA2	APC2	CDH1	FOXO3	MAPK1	MAPK3	CTNNA3	CDKN1A	APC	LEF1	ARAF	CASP9	AKT1	AKT2	KRAS	GADD45B	SOS1	AXIN1	AXIN2	HRAS	BAD	GADD45G	EGF	GRB2	ILK	FGF2	FGF1	BAK1	ELK1	PIK3R3	POLK	EGFR	PIK3R1	PIK3R2	TP53	RAF1	CTNNA1	FGFR2	ERBB2	PIK3CA	FGFR3	PIK3CB	PDPK1	FGFR1	BAX	PIK3CD	PTEN	GSK3B	DDB2	AKT3	SOS2	TCF7	MAP2K1	TCF7L2	MAP2K2	GADD45A
WP_BMP_SIGNALING_PATHWAY_IN_EYELID_DEVELOPMENT	http://www.gsea-msigdb.org/gsea/msigdb/cards/WP_BMP_SIGNALING_PATHWAY_IN_EYELID_DEVELOPMENT	SMAD1	MAPK3	SMAD4	TGFA	SFRP1	FGFR2	FOXC1	SMAD5	INHBB	BMP4	FOXC2	FGF10	DKK2	SHH	NOTCH1	MAP3K1	MAPK9	PITX2	EGFR	JUN
WP_MICRORNAS_IN_CARDIOMYOCYTE_HYPERTROPHY	http://www.gsea-msigdb.org/gsea/msigdb/cards/WP_MICRORNAS_IN_CARDIOMYOCYTE_HYPERTROPHY	EIF2B5	MIR30E	TGFB1	IGF1R	NRG1	DVL1	IGF1	MYLK3	HDAC5	ROCK2	MIR6808	MIR199A2	MIR199A1	CALM1	EDN1	CALM2	IKBKE	MIR185	PLA2G2A	MIR2861	STAT3	MIR27B	ROCK1	MIR23A	HDAC4	CAMK2D	PIK3CG	FZD1	PIK3R1	PIK3R2	PLCB2	WNT5A	IKBKB	PIK3CA	PDPK1	PIK3CB	PIK3CD	MAP2K5	MAP2K6	MAP2K7	RHOA	CTF1	MAP2K4	MIR15B	NPPA	MAP2K1	MAP2K2	NPPB	MYLK	MAP2K3	TNF	CDK7	MAP3K14	CTNNB1	HDAC7	PRKCB	TAB1	GATA4	PRKG1	MIR103A2	MAPK1	MIR103A1	MAPK3	MAPK4	MIR140	MAPK7	CISH	IL6ST	MIR3960	CHUK	CDK9	MTOR	AKT1	NFATC4	AKT2	RCAN1	MYEF2	NFKB1	EGF	FGF2	MAPK14	MAPK8	MIR125B2	PIK3R3	LIF	RAC1	LRP6	WNT3A	LRP5	HDAC9	PPP3CA	MIR125B1	RAF1	PPP3CB	FGFR2	AGT	MIR133B	MIR208A	GSK3B	FZD2	IKBKG
WP_SECRETION_OF_HYDROCHLORIC_ACID_IN_PARIETAL_CELLS	http://www.gsea-msigdb.org/gsea/msigdb/cards/WP_SECRETION_OF_HYDROCHLORIC_ACID_IN_PARIETAL_CELLS	ATP4A	CHRM1	GAST	CCKBR	HRH2
WP_G1_TO_S_CELL_CYCLE_CONTROL	http://www.gsea-msigdb.org/gsea/msigdb/cards/WP_G1_TO_S_CELL_CYCLE_CONTROL	MCM3	MCM4	MCM5	POLA2	MCM6	MCM7	MNAT1	CDK7	CREB1	CDK6	MCM2	ATM	CDK4	CCND1	CDK2	MYC	CDC25A	PCNA	MYT1	CREB3L1	CDKN2D	CDKN2C	CDKN2B	CDKN2A	CDKN1C	CDKN1B	CDKN1A	ATF6B	CREB3L4	RPA1	RPA3	POLE	RPA2	POLE2	E2F1	ORC4	ORC5	WEE1	TFDP1	MDM2	CCNB1	CCND2	CCND3	E2F3	E2F2	CCNE1	PRIM1	PRIM2	CCNA1	CCNE2	TP53	ORC3	CDK1	CREB3L3	ORC6	CDC45	TFDP2	CCNG2	CCNH	CREB3	ORC1	ORC2	RB1	GADD45A
WP_INTEGRATED_CANCER_PATHWAY	http://www.gsea-msigdb.org/gsea/msigdb/cards/WP_INTEGRATED_CANCER_PATHWAY	MIR3191	STAT1	ATM	BACH1	MDM2	CDK4	NOXA1	BAD	BRCA1	JAK1	CDK2	BCL2	CDC25A	MYC	CDC25B	CHEK1	CASP3	CHEK2	RAD50	MRE11	POU2F1	SMAD2	SMAD3	TP53	CDKN2B	BARD1	BAX	PTEN	CDKN1B	BLM	ATF1	CDKN1A	BBC3	CDK1	CASP8	CASP9	ATR	MMP1	PLK1	AKT1	MSH2	MAP3K5	E2F1	RB1	MSH6
WP_GPCRS_OTHER	http://www.gsea-msigdb.org/gsea/msigdb/cards/WP_GPCRS_OTHER	OR2H1	CELSR1	PROKR2	ADGRE2	SSTR2	HTR7	GPR88	ADRB2	LTB4R2	F2R	OR6C2	GPR61	C5AR2	ADGRL3	RXFP3	HTR2A	HTR1F	OR1N1	DRD4	DRD3	NTSR1	OR5AC2	PTGFR	OR1E1	P2RY11	VN1R1	P2RY13	TAAR5	EDNRA	OR7E24	OR10A5	GRM1	CXCR3	GNRHR	CNR1	OR2M4	CCKBR	GRM8	GPR84	UTS2R	S1PR1	GPR143	ADGRG1	TAAR2	ALG6	TAAR3P	OR1F1	OR2A5	OR1G1	GPR183	ADGRL2	GHRHR	FSHR	HRH4	OR3A3	OR6C3	SMO	OR8G1	OR2A20P	CELSR2	CELSR3	ADORA2A	CXCR2	GPR18	CCR5	CXCR1	GPR17	OR7A17	OR2B6	ADGRF5	OR2F1	GPR176	OR10A2	GRPR	ADGRD1	GPR135	MIR4793	LGR6	GPR132	CHRM3	GPR162	GPR55	ADORA3	RXFP1	GPR62	CHRM2	GPR83	ADGRE3	OR2A4	MCHR2	ADRA1D	ACKR1	ADGRV1	OR3A1
WP_AMPACTIVATED_PROTEIN_KINASE_AMPK_SIGNALING	http://www.gsea-msigdb.org/gsea/msigdb/cards/WP_AMPACTIVATED_PROTEIN_KINASE_AMPK_SIGNALING	RPS6KB2	CAB39	RPS6KB1	STK11	TSC1	EEF2K	FASN	SLC2A4RG	CPT1C	CPT1B	EEF2	LEP	LEPR	BORCS8-MEF2B	EIF4EBP1	SREBF1	STRADA	ADIPOR1	HNF4A	GYS2	GYS1	CDKN1A	PRKAG3	ADIPOR2	MTOR	TSC2	AKT1	AKT2	INSR	SLC2A4	PPARGC1B	PRKAA1	PRKAA2	PIK3C3	PRKAB1	PRKAB2	INS-IGF2	CCNA2	CCNB1	ELAVL1	RPTOR	PRKAG2	PIK3R3	CCNA1	ACACA	ACACB	PIK3CG	PIK3R1	PRKAG1	PIK3R2	TP53	LIPE	HMGCR	CPT1A	ADIPOQ	PIK3CA	PLCB1	PIK3CB	PIK3CD	CRTC2	CAMKK2	ADRA1B	ADRA1A	CAMKK1	PRKACB	PRKACG	STRADB	PFKFB3
WP_TAMOXIFEN_METABOLISM	http://www.gsea-msigdb.org/gsea/msigdb/cards/WP_TAMOXIFEN_METABOLISM	UGT2B7	SULT1E1	UGT2B15	CYP2E1	FMO3	CYP2C8	CYP2C19	SULT1A1	FMO1	CYP1B1	CYP3A5	CYP1A2	CYP2D6	CYP3A4	CYP1A1	UGT1A8	UGT1A10	UGT1A4	SULT2A1	CYP2A6	CYP2C9
WP_TCELL_RECEPTOR_AND_COSTIMULATORY_SIGNALING	http://www.gsea-msigdb.org/gsea/msigdb/cards/WP_TCELL_RECEPTOR_AND_COSTIMULATORY_SIGNALING	PDK1	NFKB1	NFKBIA	NFATC2	IL2	CSNK1A1	PLCG1	ZAP70	PRKCA	PTPN6	DYRK1A	LCK	PDCD1	PPP3CA	DYRK2	CTLA4	PTEN	GSK3B	GSK3A	FYN	CD28	AKT1	CALM1	RASA1	RASGRP1	CD8A	CALM2	CD8B	ITK
WP_NANOMATERIALINDUCED_INFLAMMASOME_ACTIVATION	http://www.gsea-msigdb.org/gsea/msigdb/cards/WP_NANOMATERIALINDUCED_INFLAMMASOME_ACTIVATION	TLR4	NFKB1	IL1B	NOX1	CASP1	PYCARD	CTSB
WP_HYPOTHETICAL_CRANIOFACIAL_DEVELOPMENT_PATHWAY	http://www.gsea-msigdb.org/gsea/msigdb/cards/WP_HYPOTHETICAL_CRANIOFACIAL_DEVELOPMENT_PATHWAY	ARHGAP29	TGFB3	RHOA	TP63	IRF6	FGD5P1	TFAP2A	WNT1
WP_TARGET_OF_RAPAMYCIN_TOR_SIGNALING	http://www.gsea-msigdb.org/gsea/msigdb/cards/WP_TARGET_OF_RAPAMYCIN_TOR_SIGNALING	MIR6869	RPS6KB1	PRKAA1	PRKAA2	PRKAB1	TSC1	PRKAB2	RICTOR	ULK3	DDIT4L	RPTOR	PRR5L	CDC42	RRAGA	PRKCA	PRKAG2	RHEB	RAC1	ULK1	EIF4EBP1	PRKAG1	RRAGC	MLST8	HMGCR	FKBP1A	DDIT4	AKT1S1	PRKAG3	IDI1	MTOR	TSC2	PRR5	AKT1	MAPKAP1	RRAGD	RRAGB	ULK2
WP_PRION_DISEASE_PATHWAY	http://www.gsea-msigdb.org/gsea/msigdb/cards/WP_PRION_DISEASE_PATHWAY	NFKB1	MIR3175	RXRA	SMC3	STAT3	IRF4	CREB1	EP300	MIR1281	HSP90B1	MIR3610	TBP	BATF	BCL2	ELK1	SPI1	CASP3	MEF2C	EBF1	PDIA3	CASP12	MAPK1	MAPK3	POU2F2	PAX5	RFX5	NCAM1	FGFR1	CHD2	FYN	BCL11A	RAD21	PRNP	MIR3652	CTCF	PTK2	HSPA5
WP_SIGNALING_PATHWAYS_IN_GLIOBLASTOMA	http://www.gsea-msigdb.org/gsea/msigdb/cards/WP_SIGNALING_PATHWAYS_IN_GLIOBLASTOMA	PRKCD	PRKCG	PRKCH	PRKCI	TSC1	NRAS	CDK6	EP300	MIR1281	IGF1R	ATM	CDK4	CCND1	BRCA1	BRAF	CDK2	BRCA2	SPRY2	NF1	PLCG1	PRKCA	PLCG2	PRKCB	FOXO3	FOXO1	GAB1	MAPK1	MAPK3	PDGFRA	CDKN2C	CDKN2B	PRKCZ	CDKN2A	CDKN1B	CDKN1A	ARAF	PRKCQ	AKT1	TSC2	ERRFI1	AKT2	SRC	E2F1	KRAS	MSH6	MDM4	PIK3C2A	PIK3C2B	PIK3C2G	MET	HRAS	MDM2	CCND2	GRB2	CCNE1	PDGFRB	FOXO4	EGFR	PIK3CG	PIK3R1	PIK3R2	TP53	RAF1	ERBB3	FGFR2	ERBB2	PIK3CA	FGFR1	PDPK1	PIK3CB	PIK3CD	PTEN	MAP2K5	MAP2K6	MAP2K7	AKT3	CBL	MAP2K4	IRS1	MAP2K1	MAP2K2	RB1	MAP2K3
WP_DEGRADATION_PATHWAY_OF_SPHINGOLIPIDS_INCLUDING_DISEASES	http://www.gsea-msigdb.org/gsea/msigdb/cards/WP_DEGRADATION_PATHWAY_OF_SPHINGOLIPIDS_INCLUDING_DISEASES	ARSA	GLB1	NEU3	GM2A	GLA	HEXB	HEXA	NEU1	NEU2	NEU4
WP_PROTEASOME_DEGRADATION	http://www.gsea-msigdb.org/gsea/msigdb/cards/WP_PROTEASOME_DEGRADATION	PSMD6	UBE2D1	UBE2B	UBE2D3	UBE2D2	H2AC4	MIR7703	UBC	PSMB9	PSMB10	UBA7	UBA1	HLA-F	HLA-E	MIR5193	PSMC6	PSMD1	PSMD2	PSMD3	PSMC1	PSMC2	PSMC3	NEDD4	PSMC4	PSMC5	PSMA1	PSMA2	UCHL1	PSMA3	UCHL3	PSMA4	PSMA5	PSMD11	PSMD12	PSMD13	IFNG	H2AZ1	HLA-G	H2AX	PSME3	PSMD4	PSMD5	PSMD7	PSMD8	PSMD9	PSMD10	PSMB2	RPN2	PSMB3	PSMB4	PSMB5	PSMB6	PSMB7	PSMB8	UBB	RPN1	HLA-C	HLA-B	HLA-A	PSME1	PSMA6	PSMA7	PSME2	PSMB1
WP_ACETYLCHOLINE_SYNTHESIS	http://www.gsea-msigdb.org/gsea/msigdb/cards/WP_ACETYLCHOLINE_SYNTHESIS	PCYT1A	CHAT	PEMT	PDHA1	PDHA2	ACHE	CHKA
WP_INFLAMMATORY_RESPONSE_PATHWAY	http://www.gsea-msigdb.org/gsea/msigdb/cards/WP_INFLAMMATORY_RESPONSE_PATHWAY	IL2RG	IL2RB	MIR4758	COL3A1	LAMB2	MIR3606	IL2RA	IL2	LAMC1	IFNG	LAMC2	COL1A2	COL1A1	ZAP70	CD40	LCK	CD40LG	LAMA5	LAMB1	TNFRSF1A	THBS1	TNFRSF1B	THBS3	MIR7846	IL5RA	FN1	IL5	IL4R	CD28	IL4	CD80	CD86	VTN
WP_ASSOCIATION_BETWEEN_PHYSICOCHEMICAL_FEATURES_AND_TOXICITY_ASSOCIATED_PATHWAYS	http://www.gsea-msigdb.org/gsea/msigdb/cards/WP_ASSOCIATION_BETWEEN_PHYSICOCHEMICAL_FEATURES_AND_TOXICITY_ASSOCIATED_PATHWAYS	NCK1	MIR4683	ACTR2	ACTR3	DAAM1	WNT11	DVL1	MYC	CTNNB1	PLCG1	NOS1	PFN1	PFN2	PFN3	ACTA1	ROCK2	MAPK1	MIR6808	PFN4	GPX1	CDKN1B	CDKN1A	APC	AKT1	CAMK1	PTK2	SRC	JUN	SOS1	AXIN1	GRIA1	WNT16	GRB2	ELK1	NEFM	MAPK8	FZD3	FZD5	SOD1	NEFH	PPP2CA	NEFL	EGFR	FZD1	PIK3CG	FZD4	TMSB4X	FZD8	SHC1	FZD9	RAF1	PAK1	TGFA	FZD6	FZD7	ERBB4	ERBB2	GSK3B	RHOA	FZD2	FN1	CBL	STAT5A	MYL1	MAP2K4	FZD10	MAP2K1	MYLK
WP_GPCRS_CLASS_B_SECRETINLIKE	http://www.gsea-msigdb.org/gsea/msigdb/cards/WP_GPCRS_CLASS_B_SECRETINLIKE	SCTR	VIPR1	ADGRE2	ADGRL1	ADGRL4	VIPR2	CRHR2	ADGRL2	CRHR1	GHRHR	GLP2R	GCGR	ADGRE1	ADGRL3	GIPR	GLP1R	CALCR	ADCYAP1R1	ADGRE5	PTH1R	PTH2R	LINC02210-CRHR1	ADGRG2	CALCRL
WP_IL9_SIGNALING_PATHWAY	http://www.gsea-msigdb.org/gsea/msigdb/cards/WP_IL9_SIGNALING_PATHWAY	PIK3R1	PIK3R2	MAPK1	MAPK3	STAT1	MIR2861	STAT3	IL2RG	IL9R	MIR3960	JAK1	JAK3	GRB2	IL9	CDK9	STAT5B	STAT5A	MAP2K1	MAP2K2
WP_OXIDATIVE_STRESS	http://www.gsea-msigdb.org/gsea/msigdb/cards/WP_OXIDATIVE_STRESS	NOX4	NFKB1	TXN2	NOX3	FOS	HMOX1	CYBB	UGT1A6	MAPK14	SP1	MT1X	SOD1	GCLC	MAOA	SOD3	SOD2	SOD2-OT1	TXNRD1	NFE2L2	XDH	NFIX	JUNB	GPX3	GSTT2	GPX1	NOX5	CYP1A1	NOX1	MGST1	MAPK10	CAT	NQO1	TXNRD2	GSR
WP_ENDOCHONDRAL_OSSIFICATION	http://www.gsea-msigdb.org/gsea/msigdb/cards/WP_ENDOCHONDRAL_OSSIFICATION	CAB39	PTH	MGP	TGFB1	IGF2	TGFB2	IGF1R	SERPINH1	IGF1	HMGCS1	DDR2	MEF2C	CHST11	ADAMTS1	IFT88	CST5	CDKN1C	COL10A1	ALPL	CALM1	AKT1	ADAMTS4	PTHLH	PTH1R	FGF18	CALM2	SLC38A2	THRA	SPP1	VEGFA	ENPP1	STAT1	GHR	COL2A1	ACAN	GH1	FGF2	BMP6	BMP7	FRZB	NKX3-2	BMPR1A	HDAC4	SCIN	KIF3A	CTSV	SOX5	TIMP3	ADAMTS5	SOX9	MMP13	MIR6073	FGFR3	FGFR1	IHH	SOX6	RUNX2	RUNX3	PRKACA	STAT5B	PLAT	PLAU	GLI3	MMP9	PTCH1
WP_GENE_REGULATORY_NETWORK_MODELLING_SOMITOGENESIS	http://www.gsea-msigdb.org/gsea/msigdb/cards/WP_GENE_REGULATORY_NETWORK_MODELLING_SOMITOGENESIS	HES1	MESP2	WNT3A	RIPPLY2	HES7	NOTCH1	DLL1	FGF8	TBX6	EPHA4	LFNG
WP_NAD_BIOSYNTHESIS_II_FROM_TRYPTOPHAN	http://www.gsea-msigdb.org/gsea/msigdb/cards/WP_NAD_BIOSYNTHESIS_II_FROM_TRYPTOPHAN	AFMID	KMO	KYNU	QPRT	HAAO	NADSYN1	TDO2	NMNAT1
WP_COMPLEMENT_AND_COAGULATION_CASCADES	http://www.gsea-msigdb.org/gsea/msigdb/cards/WP_COMPLEMENT_AND_COAGULATION_CASCADES	PLG	SERPINA1	CD46	SERPINF2	F7	F5	F3	CR2	F2R	CLTC	CR1	F2	SERPING1	C1QA	C1QB	C1QC	C1R	C1S	C2	LMAN1	C3	C3AR1	VWF	THBD	F13B	SERPIND1	F12	CLU	MASP2	F10	F9	F8	C4B	SERPINA5	PROC	C5AR1	PROS1	C6	MIR6843	CPB2	CFD	KLKB1	C7	FGB	C8G	C9	TFPI	SERPINE1	CFH	SERPINC1	CFI	KNG1	BDKRB1	PLAT	PLAU	PLAUR	CFB	MASP1	CD55
WP_CELL_CYCLE	http://www.gsea-msigdb.org/gsea/msigdb/cards/WP_CELL_CYCLE	MCM3	MCM4	TGFB3	MCM5	MCM6	MCM7	MAD1L1	ANAPC4	EP300	SMC1B	TGFB1	BUB3	TGFB2	MCM2	ATM	CDC6	CDC20	CCND1	CCNB3	MYC	CDC25A	CDC25B	CDC25C	WEE2	CDC27	SKP2	RBX1	RBL1	RBL2	ANAPC11	PTTG1	ANAPC1	E2F1	GADD45B	ANAPC13	ABL1	CDC14A	WEE1	SMC3	CDC14B	PKMYT1	CCNA2	MDM2	CCNB1	ANAPC2	E2F5	GADD45G	CCND2	E2F4	CCND3	E2F3	CCNE1	CHEK1	E2F2	CHEK2	CCNB2	CCNE2	SMAD2	SMAD3	SMAD4	ATR	DBF4	CDC45	ANAPC7	ANAPC5	CDC7	ORC1	ORC2	GADD45A	CUL1	ESPL1	CDC23	CDK7	CDK6	MIR1281	MAD2L2	CDK4	MIR3610	CDK2	STAG2	YWHAQ	PRKDC	PCNA	YWHAG	YWHAE	YWHAZ	YWHAH	CDKN2D	CDKN2C	CDKN2B	CDKN2A	PTTG2	CDKN1C	CDKN1B	CDKN1A	PLK1	YWHAB	ORC4	ORC5	ANAPC10	TFDP1	HDAC2	HDAC1	BUB1	FZR1	STAG1	CCNA1	SMC1A	CDC16	TP53	SKP1	ORC3	TTK	ZBTB17	GSK3B	SFN	CDK1	ORC6	RAD21	TFDP2	CCNH	RB1
WP_ENDOTHELIN_PATHWAYS	http://www.gsea-msigdb.org/gsea/msigdb/cards/WP_ENDOTHELIN_PATHWAYS	CNN1	GNAI1	CAD	ADRB1	PTGIR	EDNRB	CALCA	GNG13	PRKCA	NPY1R	NOS3	GNA15	MAPK1	EDNRA	RAF1	PLCB1	GNAS	GUCY1B2	ATP2A2	ADRA1A	NPY	EDN1	MYL1	CALM1	GNB5	ADCY10	MT-CO2	RIIAD1	RAMP1	MAP2K1	CALM2	CALCRL	ECE1	MYLK
WP_MATRIX_METALLOPROTEINASES	http://www.gsea-msigdb.org/gsea/msigdb/cards/WP_MATRIX_METALLOPROTEINASES	TNF	MMP23B	MMP14	TCF20	MMP15	MMP16	MMP24	MMP17	MMP19	TIMP2	TIMP1	TIMP4	MMP25	TIMP3	MMP27	MMP11	MMP12	MMP20	MMP13	MMP21	BSG	MMP28	MMP26	MMP1	MMP2	MMP3	MMP7	MMP8	MMP9	MMP10
WP_OXIDATION_BY_CYTOCHROME_P450	http://www.gsea-msigdb.org/gsea/msigdb/cards/WP_OXIDATION_BY_CYTOCHROME_P450	CYP4F3	CYP4X1	CYP7B1	CYP2U1	CYP11A1	CYP4F22	CYP8B1	CYP7A1	CYP4B1	CYP2G1P	CYP4A11	CYP3A5	CYP3A4	CYP46A1	CYP2S1	CYB5R4	CYP2J2	CYP2R1	CYP4F2	CYP4V2	CYP27B1	CYP27A1	CYP26A1	CYP24A1	CYP1B1	CYP4F11	CYP19A1	CYP1A2	CYP1A1	CYP17A1	CYP11B2	CYP11B1	CYP2A7	CYP2A6	CYP4F8	CYP27C1	CYP3A43	CYP2C8	CYP2C19	CYP20A1	CYP2B6	CYP2A13	CYP51A1	CYP3A7	CYP39A1	CYB5R2	CYP26C1	CYP2C9	CYB5R1	CYP4F12	CYP2F1	CYP2E1	MIR4651	CYB5B	CYP2D6	CYP2C18	POR	CYP4A22	CYP26B1	CYP2W1	CYB5R3	CYB5A	CYP4Z1
WP_APOPTOSIS	http://www.gsea-msigdb.org/gsea/msigdb/cards/WP_APOPTOSIS	FADD	TNF	GZMB	TP73	IGF2	IGF1R	MCL1	TNFRSF21	BCL2L11	BCL2	FAS	MYC	IGF1	BCL2L1	FASLG	BCL2L2	CASP1	LTA	APAF1	BID	CASP2	CASP3	CASP4	DIABLO	CASP6	TNFRSF1A	TNFRSF1B	PRF1	TNFSF10	CDKN2A	CHUK	CASP7	CASP8	CASP9	CASP10	AKT1	RIPK1	MAP3K1	BIRC2	CYCS	CRADD	HRK	JUN	TRAF3	SCAF11	TRAF2	TNFRSF10B	NFKB1	NFKBIA	MIR3191	IRF2	NFKBIB	PMAIP1	IRF3	NFKBIE	IRF4	TRAF1	MDM2	BAD	BIRC3	XIAP	BIRC5	DFFB	DFFA	BAK1	TP63	IRF1	PIK3R1	HELLS	RELA	TP53	IKBKB	MIR7846	BAX	BBC3	BNIP3L	BOK	IRF5	IRF6	IKBKG	IRF7	MAP2K4	MAPK10	TNFRSF25	CFLAR	TRADD
WP_COMMON_PATHWAYS_UNDERLYING_DRUG_ADDICTION	http://www.gsea-msigdb.org/gsea/msigdb/cards/WP_COMMON_PATHWAYS_UNDERLYING_DRUG_ADDICTION	PRKCG	CREB1	GRIA3	GNAI1	GRIA2	GRIA1	ADCY8	PRKCA	ACTG1	PRKCB	CAMK4	ACTG2	DRD4	CAMK2A	GJB1	GRIN2A	DRD2	GRIN1	DRD1	MAPK1	MAPK3	RAF1	PPP1CA	GRM1	GNAS	RAP1A	RAP1B	ARAF	GRIA4	ADCY1	PRKACA	PPP1CB	CALM1	PRKACB	PPP1CC	PPP1R1A	PRKACG	ACTB	GRM5	CALM2	MAP2K1	MAP2K2
WP_IL6_SIGNALING_PATHWAY	http://www.gsea-msigdb.org/gsea/msigdb/cards/WP_IL6_SIGNALING_PATHWAY	PRKCD	RPS6KB1	PTPN11	STAT1	SOS1	STAT3	HDAC1	SOCS3	BAD	JAK1	JAK2	GRB2	BCL2L1	NCOA1	PRDM1	RAC1	NLK	GAB1	IRF1	TYK2	PIK3R1	TIMP1	PIK3R2	MAPK1	MAPK3	SHC1	VIP	MAP3K7	HCK	IL6ST	IL6R	NR2F6	AGT	JUNB	GSK3B	IL6	CRP	CREBBP	AKT1	MAP2K4	MAP2K1	MAP2K2	VAV1
WP_NUCLEAR_RECEPTORS	http://www.gsea-msigdb.org/gsea/msigdb/cards/WP_NUCLEAR_RECEPTORS	RORC	THRB	NR2E1	PGR	THRA	RXRA	NR2F2	VDR	NR2F1	PPARA	RXRG	RXRB	NR0B1	ESR1	NR5A2	NR4A1	NR2C2	MIR1469	RORA	RARB	RARG	NR4A2	ESRRB	ESRRA	NR3C1	RARA	NR1H2	NR1I3	NR1D2	NR1H3	ESR2	NR2F6	HNF4A	AR	ROR1	PPARD	PPARG	NR1I2	NR5A1
WP_TYPE_II_DIABETES_MELLITUS	http://www.gsea-msigdb.org/gsea/msigdb/cards/WP_TYPE_II_DIABETES_MELLITUS	PRKCD	MAPK1	TNF	SOCS4	PHKA2	PDX1	ADIPOQ	IKBKB	MAFA	PIK3R5	PRKCZ	INS-IGF2	GK	CACNA1A	MTOR	MAPK8	INSR	SURF1	SLC2A2	SLC2A4	IRS1	KCNJ11
WP_P38_MAPK_SIGNALING_PATHWAY	http://www.gsea-msigdb.org/gsea/msigdb/cards/WP_P38_MAPK_SIGNALING_PATHWAY	MAP3K9	TRAF2	MAPKAPK5	TGFBR1	STAT1	PLA2G4A	CREB1	HRAS	MAPKAPK2	TGFB2	HSPB1	MYC	GRB2	MAPK14	ELK1	CDC42	MKNK1	MAX	RAC1	DAXX	MEF2D	SHC1	MAP3K7	RPS6KA5	HMGN1	MAP2K6	ATF2	RIPK1	MAP3K1	MAP2K4	MAP3K5	DDIT3	RASGRF1	TRADD
WP_IRON_METABOLISM_IN_PLACENTA	http://www.gsea-msigdb.org/gsea/msigdb/cards/WP_IRON_METABOLISM_IN_PLACENTA	HEPHL1	ACO1	TFRC	SLC11A2	TFR2	HAMP	TF	FTH1	SLC40A1	MCOLN1	STEAP3	IREB2
WP_ARYL_HYDROCARBON_RECEPTOR_NETPATH	http://www.gsea-msigdb.org/gsea/msigdb/cards/WP_ARYL_HYDROCARBON_RECEPTOR_NETPATH	NFKB1	VEGFA	CDC37	TNF	AIP	NRAS	HSP90AA1	ESR1	EP300	HRAS	MIR1281	AHR	HPGDS	MIR1181	KLF6	CDK2	MYC	PSRC1	NF1	NCOA7	GCLC	EGFR	RET	FGF21	NFE2L2	MAPK1	NRIP1	NCOR2	RELA	LPL	CCL1	RAF1	AHRR	CYP1B1	CDKN1B	CYP1A2	CYP1A1	CDKN1A	ARNT	PLAGL1	PTGS2	NQO1	SRC	MAP2K1	CD36	E2F1	KRAS	RB1
WP_TNF_ALPHA_SIGNALING_PATHWAY	http://www.gsea-msigdb.org/gsea/msigdb/cards/WP_TNF_ALPHA_SIGNALING_PATHWAY	FADD	CUL1	CDC37	TNF	NRAS	HSP90AA1	MAP3K14	CYBA	CSNK2A1	RFFL	BCL2L1	APAF1	TANK	CCL2	TRAP1	BID	KSR1	CASP3	TAB1	DIABLO	TNFRSF1A	PTPRCAP	TNFRSF1B	MAPK1	MAPK3	MAP4K2	SELE	MAP3K7	TXN	PRKCZ	FBXW11	TBK1	IL6	PSMD2	CHUK	CASP7	GLUL	CASP8	CASP9	CREBBP	AKT1	PLK1	RIPK1	TNFAIP3	MAP3K1	BIRC2	MAP3K3	RIPK3	MAP3K5	KRAS	JUN	TRAF2	NFKB1	NFKB2	NFKBIA	NFKBIB	SMPD2	NFKBIE	SOS1	NOXO1	HRAS	TRAF1	MIR1181	BIRC3	BAD	GRB2	MAPK8	BTRC	PPP2CA	RAC1	PYGL	OTUD7B	MADD	RAF1	SKP1	IKBKB	TAB3	MIR7846	BAX	TAB2	MAP2K6	MAP3K8	MAP2K7	NOX1	RFK	KSR2	NSMAF	IKBKG	MAPK9	MAP2K4	REL	CFLAR	TRADD	MAP2K3
WP_NUCLEOTIDE_METABOLISM	http://www.gsea-msigdb.org/gsea/msigdb/cards/WP_NUCLEOTIDE_METABOLISM	RRM2	RRM1	PRPS1	POLA1	HPRT1	IMPDH1	RRM2B	ADSL	ADSS2	POLB	POLD1	SAT1	DHFR	PRPS2	NME2	SRM	POLG	OAZ1	MTHFD2
WP_APOPTOSIS_MODULATION_AND_SIGNALING	http://www.gsea-msigdb.org/gsea/msigdb/cards/WP_APOPTOSIS_MODULATION_AND_SIGNALING	FADD	TNFRSF6B	PTPN13	PRKD1	FOS	MCL1	MAP3K14	BCL2L11	BCL2	BCL2A1	TOLLIP	FAS	FASLG	BCL2L1	BCL2L2	IL1R1	PIDD1	APAF1	CASP1	CASP2	SEPTIN4	BID	AIFM2	CASP3	BIK	CASP4	DAXX	CASP6	BCL2L10	DIABLO	TNFRSF1A	MIR718	TNFRSF1B	MAPK3	TNFSF10	IL1R2	TNFRSF11B	CDKN2A	BLK	BIRC7	CASP7	CASP8	CASP9	PTRH2	CASP10	RIPK1	BIRC2	CYCS	BMF	MAP3K5	MYD88	CRADD	JUN	HRK	TRAF3	TNFRSF10C	TNFRSF10B	TRAF6	NFKB1	TNFRSF10D	NFKBIA	NAIP	MIR3191	PMAIP1	TNFRSF10A	HTRA2	BIRC3	BAD	XIAP	BIRC5	BIRC6	DFFB	DFFA	BAK1	MAPK8	IRAK1	BAG3	PEA15	MADD	TP53	IKBKB	ENDOG	AIFM1	MIR7846	BAX	HSPA1A	BNIP3	BBC3	BOK	TNFRSF25	CAPNS1	CFLAR	TRADD
WP_DIFFERENTIATION_OF_WHITE_AND_BROWN_ADIPOCYTE	http://www.gsea-msigdb.org/gsea/msigdb/cards/WP_DIFFERENTIATION_OF_WHITE_AND_BROWN_ADIPOCYTE	PPARGC1B	ZIC1	HSPB7	SMAD5	SMAD9	BMP2	BMP4	BMP7	PPARGC1A	EBF3	LEP	SMAD1	ADIPOQ	CEBPG	PRDM16	CEBPB	CEBPA	MPZL2	CIDEA	HOXC9	HOXC8	SLC7A10	PPARG	PLAC8	ZNF423
WP_DRUG_INDUCTION_OF_BILE_ACID_PATHWAY	http://www.gsea-msigdb.org/gsea/msigdb/cards/WP_DRUG_INDUCTION_OF_BILE_ACID_PATHWAY	NR1H4	NR1I3	ABCB1	VDR	SLC10A1	SLC51A	CYP7A1	SLC51B	BAAT	CYP3A4	ABCC2	ABCC3	SULT2A1	NR1I2	ABCB11	ABCC4	SLCO1B1
WP_RANKLRANK_RECEPTOR_ACTIVATOR_OF_NFKB_LIGAND_SIGNALING_PATHWAY	http://www.gsea-msigdb.org/gsea/msigdb/cards/WP_RANKLRANK_RECEPTOR_ACTIVATOR_OF_NFKB_LIGAND_SIGNALING_PATHWAY	NFATC1	FOS	FHL2	PAPSS2	CALCR	PLCG1	CDC42	TAB1	ACP5	MAPK1	MAPK3	LYN	MAP3K7	TNFRSF11B	VCAM1	CHUK	MTOR	AKT1	AKT2	PTK2	SRC	JUN	TRAF3	TRAF2	NFKB1	TRAF6	TNFRSF11A	TRAF5	NFKB2	SYK	NFKBIA	STAT1	ICAM1	TRAF1	CTSK	MAPK14	MAPK8	SPI1	RAC1	PIK3R1	PIK3R2	MITF	TNFSF11	RELA	RELB	IKBKB	TAB2	MAP2K6	MAP2K7	IKBKG	CBL	MAPK9	GAB2	SQSTM1	MAP2K1
WP_DNA_MISMATCH_REPAIR	http://www.gsea-msigdb.org/gsea/msigdb/cards/WP_DNA_MISMATCH_REPAIR	PMS2	EXO1	PCNA	RFC1	RFC2	RFC3	MLH1	POLE4	POLD3	RFC4	RPA1	POLD1	RFC5	POLD2	RPA3	POLE3	POLE	MSH2	RPA2	POLE2	POLD4	LIG1	MSH6
WP_WNT_SIGNALING	http://www.gsea-msigdb.org/gsea/msigdb/cards/WP_WNT_SIGNALING	MIR4683	CSNK2B	CSNK1A1L	PRICKLE1	NKD2	DVL1	CSNK2A2	CCND1	DKK4	CSNK2A1	KREMEN1	MYC	CSNK1E	CSNK1A1	DKK2	PPP3CC	PPP3R1	PPP3R2	DVL3	DVL2	ROCK2	MIR6808	SOX17	MAP3K7	WIF1	PORCN	VANGL1	PRICKLE2	WNT4	CER1	NKD1	INVS	FRAT1	SOST	AXIN1	WNT16	CCND2	CCND3	CSNK2A3	FZD3	FZD5	CAMK2A	CAMK2B	NLK	CAMK2D	CAMK2G	FZD1	WNT3	WNT2	WNT6	WNT5A	SERPINF1	PLCB2	FZD8	WNT7B	PLCB3	WNT7A	FZD9	PLCB4	FZD6	SFRP2	FZD7	SFRP1	WNT1	RHOA	CTBP2	ROR1	CTBP1	RYK	MAPK9	FZD10	TCF7	PLAU	TCF7L2	PRKCG	NFATC1	TPTEP2-CSNK1E	NFATC2	CXXC4	DAAM1	WNT10B	FRAT2	WNT2B	NOTUM	WNT11	TCF7L1	CTNNB1	WNT10A	SFRP5	PRKCA	SFRP4	PRKCB	ROR2	FOSL1	GPC4	APC	LEF1	NFATC3	NFATC4	JUN	CHD8	SENP2	DAAM2	CTNNBIP1	MAPK8	RAC1	LRP6	DKK1	WNT3A	LRP5	PPP3CA	PPP3CB	PLCB1	GSK3B	VANGL2	WNT5B	FZD2
WP_MICRORNA_FOR_TARGETING_CANCER_GROWTH_AND_VASCULARIZATION_IN_GLIOBLASTOMA	http://www.gsea-msigdb.org/gsea/msigdb/cards/WP_MICRORNA_FOR_TARGETING_CANCER_GROWTH_AND_VASCULARIZATION_IN_GLIOBLASTOMA	HES1	HIF1AN	MIR148A	HIF1A	VEGFA	VEGFC	HEY1	VEGFB	MIR31
WP_SULINDAC_METABOLIC_PATHWAY	http://www.gsea-msigdb.org/gsea/msigdb/cards/WP_SULINDAC_METABOLIC_PATHWAY	MSRB2	MSRA	CYP1B1	CYP1A2	MSRB3
WP_ESTROGEN_SIGNALING_PATHWAY	http://www.gsea-msigdb.org/gsea/msigdb/cards/WP_ESTROGEN_SIGNALING_PATHWAY	NFKB1	MAPK1	FOS	GNB1	CREB1	ESR1	GNGT1	IKBKB	PIK3CA	GNAS	BCL2	BRAF	GPER1	CHUK	MAPK14	ELK1	SP1	PRKACA	AKT1	IKBKG	MAPK9	MAP2K1	JUN
WP_FAS_LIGAND_FASL_PATHWAY_AND_STRESS_INDUCTION_OF_HEAT_SHOCK_PROTEINS_HSP_REGULATION	http://www.gsea-msigdb.org/gsea/msigdb/cards/WP_FAS_LIGAND_FASL_PATHWAY_AND_STRESS_INDUCTION_OF_HEAT_SHOCK_PROTEINS_HSP_REGULATION	FADD	TNF	MAPKAPK2	PAK2	LMNB2	ARHGDIB	DFFB	BCL2	SPTAN1	HSPB1	DFFA	FAS	FASLG	MAPK8	APAF1	FAF1	RIPK2	ACTG1	CASP3	DAXX	CASP6	PRKDC	ACTA1	LMNA	LMNB1	PAK1	MAP3K7	IL1A	MIR34C	MIR7108	PARP1	CASP7	CASP8	CASP9	CASP10	MAP3K1	MAP2K4	ACTB	CYCS	MAPKAPK3	NFX1	CFLAR	RB1	JUN
WP_HYPERTROPHY_MODEL	http://www.gsea-msigdb.org/gsea/msigdb/cards/WP_HYPERTROPHY_MODEL	NR4A3	DUSP14	VEGFA	IL1A	IFRD1	MSTN	CCN1	JUND	ANKRD1	IFNG	ADAM10	ATF3	IL1R1	HBEGF	MYOG	ZEB1	WDR1	EIF4EBP1	IL18	EIF4E
WP_HEDGEHOG_SIGNALING_PATHWAY_NETPATH	http://www.gsea-msigdb.org/gsea/msigdb/cards/WP_HEDGEHOG_SIGNALING_PATHWAY_NETPATH	KIF7	SAP18	PTCH2	STK36	SIN3A	IHH	GLI1	SMO	GRK2	SUFU	SHH	ARNTL	DHH	GLI3	GLI2	PTCH1
WP_CANNABINOID_RECEPTOR_SIGNALING	http://www.gsea-msigdb.org/gsea/msigdb/cards/WP_CANNABINOID_RECEPTOR_SIGNALING	NAPEPLD	AHR	CYP2C19	ADCY7	ADORA2A	CYP3A4	MAPK14	MAPK8	PRKAR2B	CYP2C9	DAGLB	MAPK1	MAPK12	MAPK3	PRKAR1A	PRKAR1B	FAAH	CNR2	CNR1	CYP1A1	PRKACA	ADCY1	PRKACB	MAPK11	MAPK9	PRKACG	DAGLA	MAPK10	MAPK13
WP_EFFECTS_OF_NITRIC_OXIDE	http://www.gsea-msigdb.org/gsea/msigdb/cards/WP_EFFECTS_OF_NITRIC_OXIDE	MB	HBA1	XDH	AOX1	NOS1	MT-CO1	NOS2	NOS3
WP_RETINOBLASTOMA_GENE_IN_CANCER	http://www.gsea-msigdb.org/gsea/msigdb/cards/WP_RETINOBLASTOMA_GENE_IN_CANCER	MCM3	MCM4	SMARCA2	MCM6	MCM7	HLTF	RFC3	POLA1	CDK6	KIF4A	SIN3A	CDK4	PLK4	CCND1	CDK2	MYC	CDC25A	CDC25B	FANCG	SKP2	RBBP7	PRKDC	RRM2	RRM1	TYMS	PCNA	SUV39H1	STMN1	SAP30	CDKN1B	DNMT1	CDKN1A	ANLN	RPA1	RFC4	RFC5	RPA3	POLE	RPA2	POLE2	E2F1	RBP1	MSH6	ABL1	WEE1	SMC2	SMC3	TFDP1	HDAC1	CCNA2	MDM2	CCDC6	CCNB1	DCK	POLD3	CCND3	H2AZ1	E2F3	CCNE1	CHEK1	E2F2	NPAT	DHFR	PRIM1	FAF1	RABIF	TOP2A	CCNB2	CCNE2	SMC1A	TP53	RAF1	PRMT2	BARD1	TTK	RBBP4	ZNF655	CDK1	MIR3917	HMGB2	CDT1	HMGB1	CDC45	TFDP2	CDC7	MAPK13	ORC1	RB1
WP_SREBF_AND_MIR33_IN_CHOLESTEROL_AND_LIPID_HOMEOSTASIS	http://www.gsea-msigdb.org/gsea/msigdb/cards/WP_SREBF_AND_MIR33_IN_CHOLESTEROL_AND_LIPID_HOMEOSTASIS	MIR33A	MIR6886	NR1H3	PRKAA1	SREBF1	PPARA	HMGCR	ABCA1	SIRT1	FASN	LDLR	MED15	MTOR	HMGCS1	PPARGC1A	SREBF2	SIRT6	SCD	MIR33B
WP_ACE_INHIBITOR_PATHWAY	http://www.gsea-msigdb.org/gsea/msigdb/cards/WP_ACE_INHIBITOR_PATHWAY	MAS1	REN	TGFB1	ACE2	AGT	AGTR1	AGTR2	KNG1	CMA1	CTSG	CYP11B2	BDKRB1	BDKRB2	NR3C2	NOS3	ACE	ATP6AP2
WP_CARDIAC_PROGENITOR_DIFFERENTIATION	http://www.gsea-msigdb.org/gsea/msigdb/cards/WP_CARDIAC_PROGENITOR_DIFFERENTIATION	POU5F1	TGFB1	IGF2	NRG1	IGF1	INS	ROR2	MYLK3	MEF2C	GATA4	FOXA2	SOX17	PDGFRA	CXCR4	TNNI3	ZFP42	MESP1	NOTCH1	SIRPA	NANOG	LIN28A	TBX5	BMP1	SCN5A	IRX4	LIN28B	ANPEP	NKX2-5	PAX6	NOG	KIT	BMP4	FGF2	MAPK14	TNNT2	ACTC1	MYH6	DKK1	WNT3A	KDR	ISL1	NCAM1	TBXT	THY1	GSK3B	MESP2	NODAL	INHBA	TBX20	SOX1	MYL2	SOX2	MIXL1
WP_PATHWAYS_AFFECTED_IN_ADENOID_CYSTIC_CARCINOMA	http://www.gsea-msigdb.org/gsea/msigdb/cards/WP_PATHWAYS_AFFECTED_IN_ADENOID_CYSTIC_CARCINOMA	H2AC16	MAGI1	SMARCA2	MAGI2	EP300	MIR1281	ATM	BRCA1	MORF4L1	MYC	KANSL1	IL17RD	MYB	MYBL1	FOXO3	PRKDC	NFIB	BCORL1	NSD1	TLK1	FOXP2	KDM6B	JMJD1C	BRD1	FBXW7	BCOR	H1-4	ARID5B	MAML3	CREBBP	CNTN6	NOTCH1	KDM6A	AKT1	MYCN	INSRR	SETD2	HRAS	UHRF1	MGA	CMTR2	CHEK1	DTX4	ARID4B	MAX	CHEK2	FGF16	SMARCE1	MYCBP	ARID1A	SMC1A	KAT6A	TP53	RAF1	NCOR1	FGFR4	ERBB2	PIK3CA	CEBPA	PTEN	SRCAP	CTBP1	ATRX	MAP2K2	KMT2C	ERBIN
WP_MIRNA_REGULATION_OF_PROSTATE_CANCER_SIGNALING_PATHWAYS	http://www.gsea-msigdb.org/gsea/msigdb/cards/WP_MIRNA_REGULATION_OF_PROSTATE_CANCER_SIGNALING_PATHWAYS	MIR19B2	MIR200A	MIR4763	MIR30D	CCND1	BCL2	KLK3	CTNNB1	MIR589	FOXO1	MIR3714	MIR466	PDGFA	MAPK1	CREB3L1	MIR106A	MIR4311	CDKN1B	AR	CDKN1A	CREBBP	CASP9	MTOR	MIR337	KRAS	MIRLET7A3	MIR603	NFKB1	MIRLET7B	NFKBIA	SOS1	MIR3682	MIR4517	PLCL2	MDM2	BAD	NFATC2IP	MIRLET7BHG	GRB2	PDGFRB	MIR4325	MIR92A2	TP53	MIR3149	RAF1	MIR363	PIK3CA	MIR20B	MIR18B	MIR1299	GSK3B	AKT3	IKBKG	TCF7	MIR3664	MAP2K1	MIR4664	MAP2K2	MIR3120
WP_HUMAN_THYROID_STIMULATING_HORMONE_TSH_SIGNALING_PATHWAY	http://www.gsea-msigdb.org/gsea/msigdb/cards/WP_HUMAN_THYROID_STIMULATING_HORMONE_TSH_SIGNALING_PATHWAY	RPS6KB1	PDE4D	TTF2	KCNIP3	FOS	CREB1	RPS6KA1	IGF1R	RPS6	CDK4	JAK1	BRAF	CDK2	JAK2	MYC	PLD1	RBL2	TSHR	TSHB	MAPK1	MAPK3	MIR197	RAP1A	CDKN1B	RAP1B	RAP1GAP	MTOR	AKT1	APEX1	RALGDS	E2F1	SRC	PAX8	JUN	MIR937	STAT1	STAT3	GNAI2	HRAS	GNAI1	CGA	GNA12	GNG2	CCND3	MAPK14	CCNE1	GNA13	EGR1	PIK3R1	PIK3R2	RAF1	GNB1	PIK3CA	PLCB1	TTF1	PDPK1	SCRIB	MAP2K6	GNAS	GNAQ	GNAO1	GNAI3	ADCY2	ADCY3	MAP2K1	MYL12B	MAP2K3	RB1
WP_CARDIAC_HYPERTROPHIC_RESPONSE	http://www.gsea-msigdb.org/gsea/msigdb/cards/WP_CARDIAC_HYPERTROPHIC_RESPONSE	TGFBR1	MAP4K1	TNF	PRKD1	NFATC2	CDK7	TGFB1	NRG1	MAP3K14	IGF1	HDAC7	PRKCA	MEF2A	HDAC5	TNFRSF1A	PRKG1	MAPK1	MAPK3	MAP3K7	MAPK7	MIR3960	CHUK	CDK9	MTOR	MAP3K1	CALM1	AKT1	AKT2	CALM2	IKBKE	NFKB1	PLA2G2A	MIR2861	EGF	FGF2	MAPK14	MAPK8	HDAC4	RAC1	CAMK2D	PPP3CA	HDAC9	RAF1	IKBKB	FGFR2	PDPK1	MAP2K5	MAP2K6	GSK3B	MAP2K7	IKBKG	MAP2K4	NPPA	MAP2K1	MAP2K2	GUCA1A	MAP2K3
WP_CANONICAL_AND_NONCANONICAL_TGFB_SIGNALING	http://www.gsea-msigdb.org/gsea/msigdb/cards/WP_CANONICAL_AND_NONCANONICAL_TGFB_SIGNALING	TGFBR1	LOXL4	SMAD2	TGFBR2	SMAD3	SMAD4	TGFB1	MAPK14	GREM1	BMPR1A	MAPK8	LOX	LOXL1	BMPR2	MAPK9	LOXL2	BMP1
WP_EPO_RECEPTOR_SIGNALING	http://www.gsea-msigdb.org/gsea/msigdb/cards/WP_EPO_RECEPTOR_SIGNALING	SOCS1	PDK1	STAT1	SOS1	STAT3	EPO	JAK2	GRB2	PTPRU	PIK3CG	IRS2	MAPK1	MAPK3	SHC1	RAF1	CISH	EPOR	STAT5B	AKT1	STAT5A	PTPRC	RASA1	IRS1	SRC	MAP2K1	MAP2K2
WP_APOPTOSISRELATED_NETWORK_DUE_TO_ALTERED_NOTCH3_IN_OVARIAN_CANCER	http://www.gsea-msigdb.org/gsea/msigdb/cards/WP_APOPTOSISRELATED_NETWORK_DUE_TO_ALTERED_NOTCH3_IN_OVARIAN_CANCER	CUL1	YBX3	RPS6KB1	TNF	PKN1	CARD14	SOCS3	SMAD7	NRG1	APP	PAK2	TNFRSF21	HSPB1	F2R	RNF7	VAV3	RIPK2	ERN1	THBS1	MAPK1	BEX3	CUL5	HSPD1	JUND	CDKN1B	CDKN1A	CASP7	ETS1	BCL3	AKT1	PTK2	TNFRSF10B	NFKB1	IER3	ABL1	AXIN1	HDAC1	TRAF1	BIRC5	SERBP1	IL7R	NET1	GCLC	HELLS	VIM	CTNNA1	ERBB3	PTK2B	MIR8085	APOE	SQSTM1	ANXA5	NQO1	HSPA5
WP_DDX1_AS_A_REGULATORY_COMPONENT_OF_THE_DROSHA_MICROPROCESSOR	http://www.gsea-msigdb.org/gsea/msigdb/cards/WP_DDX1_AS_A_REGULATORY_COMPONENT_OF_THE_DROSHA_MICROPROCESSOR	MRE11	DDX1	MIR1306	NBN	MIR3618	DGCR8	DROSHA	RAD50	ATM
WP_PARKINUBIQUITIN_PROTEASOMAL_SYSTEM_PATHWAY	http://www.gsea-msigdb.org/gsea/msigdb/cards/WP_PARKINUBIQUITIN_PROTEASOMAL_SYSTEM_PATHWAY	PSMD6	CUL1	CASK	TUBA3D	SIAH2	SIAH1	TUBB2A	TUBB	HSPA9	HSPA8	GPR37	CASP1	SEPTIN5	SNCA	TUBA1B	UBA1	PSMD14	UBE2L3	TUBA8	TUBB3	TUBB4B	TUBB4A	PRKN	FBXW7	TUBA3E	PSMC6	PSMD1	PSMD2	PSMD3	UBE2J2	CASP8	UBE2G2	SNCAIP	UBE2G1	TUBA1A	PSMC1	PSMC2	PSMC3	PSMC4	TUBA1C	PSMC5	UBE2L6	STUB1	TUBB6	HSPA14	PSMD11	PSMD12	PSMD13	UBE2J1	CCNE1	PSMD4	PSMD5	TUBB2B	PSMD7	PSMD8	PSMD9	PSMD10	TUBA4A	TUBA3C	HSPA6	RNF19A	TUBAL3	TUBB1	HSPA2	HSPA1L	HSPA1B	HSPA1A	TUBB8	HSPA5	HSPA4
WP_BRAINDERIVED_NEUROTROPHIC_FACTOR_BDNF_SIGNALING_PATHWAY	http://www.gsea-msigdb.org/gsea/msigdb/cards/WP_BRAINDERIVED_NEUROTROPHIC_FACTOR_BDNF_SIGNALING_PATHWAY	RPS6KA3	NCK1	EIF2S2	PTPN11	RPS6KB1	RPS6KA1	RPS6	BCL2L11	CSNK2A1	FRS3	CDC42	NCF2	SHC4	DLG1	MEF2A	FOXO3	ADAM17	EIF4EBP1	MEF2C	EIF4E	SHC2	IRS2	PTPRF	GABRB3	FRS2	CFL1	ALPL	SIRPA	MAP3K1	CAMK1	TRAF6	PRKAA1	PRKAA2	KCNN2	STAT1	STAT3	CDH2	HRAS	GRIP1	YBX1	BMP2	NSF	NTF3	CAMK4	CAMK2A	ACACB	PIK3R1	NCK2	PIK3R2	RELA	IKBKB	PTK2B	RPS6KA5	PDPK1	MARCKS	TIAM1	NTRK1	MAP2K5	NTRK2	NCF1	NTRK3	KIDINS220	SH2B1	STAT5B	DPYSL2	STAT5A	MAPK9	MAPK10	IRS1	IGF2BP1	MAP2K1	MAP2K2	PRKCD	CDKL5	CDK5R1	CREB1	FOS	CDK5	RHOG	SORT1	NGFR	JAK2	CTNNB1	VAV3	PLCG1	KSR1	EEF2	CASP3	GRIN2B	GRIN1	NGF	MAPK1	MAPK3	VAV2	MAPK7	RAP1A	MAP3K2	CHUK	CNR1	APC	CRTC1	MTOR	AKT1	TSC2	MAPT	RAB3A	SHC3	NFATC4	SRC	DOK5	JUN	NFKB1	NFKBIA	SPP1	GRIA3	GRIA2	GRIA1	BAD	KCNA3	GRB2	DOCK3	MAPK14	ELK1	MAPK8	EGR2	PPP2CA	EGR1	RAC1	RACK1	SHC1	NCAM1	RAF1	CYFIP1	EIF2S1	GSK3B	FYN	SH2B2	IKBKG	SYN1	LINGO1	SQSTM1	BDNF	RANBP9	RASGRF1
WP_TRIACYLGLYCERIDE_SYNTHESIS	http://www.gsea-msigdb.org/gsea/msigdb/cards/WP_TRIACYLGLYCERIDE_SYNTHESIS	DGAT1	PLPP1	LIPF	PLPP2	MIR6721	MOGAT2	DGAT2	AGPAT5	MOGAT1	AGPAT3	PNPLA2	AGPAT4	MOGAT3	AGPAT1	AGPAT2	GNPAT	MIR6848	AGPS	LPL	LIPC	LIPE	GPAM	GK2	GK	GPD1	PLPP3
WP_EBOLA_VIRUS_PATHWAY_ON_HOST	http://www.gsea-msigdb.org/gsea/msigdb/cards/WP_EBOLA_VIRUS_PATHWAY_ON_HOST	HLA-DRB1	EP300	HLA-DRA	HLA-DQB2	IGF1R	HLA-DQB1	HLA-DQA2	HLA-DQA1	CLTC	CLTB	HLA-DPB1	CLTA	HLA-DPA1	CDC42	VPS33A	ADAM17	VPS39	TPCN2	MIR4709	VPS16	HLA-F	HLA-E	FLNB	FLNA	HLA-DRB5	CTSB	NEDD4	FLNC	IKBKE	RAB9A	STAT1	IRF3	ICAM3	ICAM2	CTSL	HAVCR2	HLA-G	NPC1	ITGA6	VPS4A	IQGAP1	PIK3R1	MFGE8	PIK3R2	RELA	ITGA1	PAK1	RELB	ITGA2	PIK3CA	PIK3CB	EPS15	TIAM1	PIK3CD	RHOA	RHOB	RHOC	IRF7	VPS41	REL	C1QBP	TIMD4	PRKRA	RFC1	SOCS3	MIR1281	KPNA1	FOLR1	ASGR1	GAS6	AXL	EIF2AK2	ITGA3	CLEC4M	ITGA4	RAB7A	ITGA5	NPC2	TLR4	ITGB3	MAPK1	MAPK3	VAV2	TSG101	BST2	TBK1	HAVCR1	IL4	CREBBP	CLEC10A	ITGAV	MERTK	AKT1	ACTB	ITGB1	CLEC6A	CLTCL1	RAB5A	CD300A	NFKB1	MBL2	NFKB2	TYRO3	DDX58	TFAP2A	SCIN	VPS11	CAV1	PIK3R3	ACTG1	CAV2	CAV3	RAC1	EGFR	CLEC4G	HLA-DOB	HLA-DOA	TOP1	EIF2S1	HLA-DMB	HLA-DMA	HLA-C	HLA-B	HLA-A	CD209	DAB2IP	ACTN4	RASA2	VPS18	GSN	ACTN1
WP_OSTEOCLAST_SIGNALING	http://www.gsea-msigdb.org/gsea/msigdb/cards/WP_OSTEOCLAST_SIGNALING	TNFRSF11A	ITGB3	GPR68	PDGFB	TNFSF11	SPP1	TNFRSF11B	ATP6V1G1	TRPV5	CTSK	IFNB1	IFNAR1	AIMP2	MAPK8	SLC9A1	ACP5
WP_MICROGLIA_PATHOGEN_PHAGOCYTOSIS_PATHWAY	http://www.gsea-msigdb.org/gsea/msigdb/cards/WP_MICROGLIA_PATHOGEN_PHAGOCYTOSIS_PATHWAY	RAC2	PIK3C2A	SYK	RAC3	ARPC1B	PIK3C3	ITGAM	FCER1G	CYBB	TREM1	CYBA	PIK3R6	C1QA	VAV3	PLCG2	C1QB	PTPN6	NCF2	C1QC	PIK3R3	NCF4	LAT	RAC1	FCGR1A	NCKAP1L	PIK3CG	PIK3R1	PIK3R2	LYN	VAV2	HCK	PIK3CA	PIK3CB	PIK3CD	NCF1	SIGLEC7	TYROBP	ITGB2	TREM2	VAV1
WP_PEPTIDE_GPCRS	http://www.gsea-msigdb.org/gsea/msigdb/cards/WP_PEPTIDE_GPCRS	TACR3	OXTR	NPY4R	SSTR1	TRHR	SSTR3	SSTR2	TAC4	AVPR1A	AVPR1B	AVPR2	GALR1	TACR2	NPY1R	NPY2R	TACR1	NPY6R	NPY5R	CCR10	NTSR1	C3AR1	TSHR	CCR2	EDNRA	CXCR4	CCR1	BRS3	CXCR3	FPR3	FPR2	GNRHR	FPR1	CXCR5	CCKAR	CCKBR	SSTR5	SSTR4	GALR2	CXCR6	C5AR1	MC1R	GHSR	NTSR2	FSHR	HCRTR2	HCRTR1	EDNRB	CCR8	NMBR	CCR7	CXCR2	CCR6	CXCR1	CCR5	CCR4	CCR3	ATP8A1	LHCGR	OPRD1	OPRK1	OPRL1	OPRM1	GRPR	MC5R	GALR3	AGTR1	AGTR2	MC4R	CX3CR1	CCR9	ACKR1	BDKRB1	BDKRB2	MC2R	MC3R
WP_COMPOSITION_OF_LIPID_PARTICLES	http://www.gsea-msigdb.org/gsea/msigdb/cards/WP_COMPOSITION_OF_LIPID_PARTICLES	MIR6886	LDLR	APOC3	APOA1	LPL	APOA2	APOE	APOB	LCAT	CETP
WP_NUCLEOTIDEBINDING_OLIGOMERIZATION_DOMAIN_NOD_PATHWAY	http://www.gsea-msigdb.org/gsea/msigdb/cards/WP_NUCLEOTIDEBINDING_OLIGOMERIZATION_DOMAIN_NOD_PATHWAY	DUOX2	NOD1	ACAP1	NAIP	NFKBIA	AIM2	MEFV	HSP90AA1	PYCARD	NLRP3	SUGT1	XIAP	NLRP4	IL1B	CASP1	RIPK2	PRDM1	RAC1	CARD9	CASP5	NLRP12	CARD8	AAMP	RELA	NLRC4	NOD2	IKBKB	NLRP1	NLRP10	NLRP7	CHUK	CASP7	CASP8	NLRP2	CASP9	NDUFA13	IKBKG	CARD6	COPS6	IL18	ERBIN
WP_WNT_SIGNALING_IN_KIDNEY_DISEASE	http://www.gsea-msigdb.org/gsea/msigdb/cards/WP_WNT_SIGNALING_IN_KIDNEY_DISEASE	WNT9B	MIR4683	WNT10B	WNT2B	WNT11	DVL1	WNT16	CTNNB1	WNT10A	FZD5	FZD3	MAPK8	DVL3	DVL2	LRP6	WNT3	FZD1	LRP5	WNT3A	WNT2	FZD4	WNT6	WNT5A	WNT7B	FZD8	WNT7A	FZD9	MIR6808	FZD6	FZD7	WNT4	WNT1	RHOA	WNT5B	FZD2	INVS	MAPK9	MAPK10
WP_ANDROGEN_RECEPTOR_SIGNALING_PATHWAY	http://www.gsea-msigdb.org/gsea/msigdb/cards/WP_ANDROGEN_RECEPTOR_SIGNALING_PATHWAY	KAT2B	PLPP1	CREB1	EP300	FHL2	SIN3A	MIR1281	PIAS2	TGFB1I1	BRCA1	CCND1	KLK3	CTNNB1	CDC42	SP1	NCOA1	KAT7	NCOA2	CARM1	DAXX	FOXO1	ROCK2	RNF4	RNF6	SIRT1	EFCAB6	ZNF318	TGIF1	ETV5	TLE5	FLNA	AR	CDKN1A	CREBBP	DSTN	AKT1	UBE2I	BMF	PTK2	SRC	RAN	PARK7	JUN	SUMO1	NR0B2	RLN1	RAD9A	PIAS1	STUB1	STAT3	HDAC1	NCOA4	KDM1A	NR2C2	ROCK1	MDM2	BAG1	FKBP4	CCNE1	PIAS4	CALR	UBE3A	CAV1	SMARCE1	RAC1	RACK1	EGFR	PRDX1	PIK3R1	PIK3R2	NCOR2	SMAD3	SMAD4	RELA	NCOA3	NCOR1	PATZ1	PSMC3IP	PTEN	GSK3B	KAT5	RHOA	RUNX2	RHOB	ZMIZ1	LIMK2	RNF14	BUB1B-PAK6	PAK6	PIAS3	RB1
WP_LTF_DANGER_SIGNAL_RESPONSE_PATHWAY	http://www.gsea-msigdb.org/gsea/msigdb/cards/WP_LTF_DANGER_SIGNAL_RESPONSE_PATHWAY	TLR4	CD14	MIR718	TRAF6	NFKB1	MAPK1	TNF	LTF	IL1A	TLR2	IFNA1	TREM1	AGER	IL6	IFNB1	CXCL8	IRAK4	IL1B	IRAK1	MYD88
WP_MEVALONATE_PATHWAY	http://www.gsea-msigdb.org/gsea/msigdb/cards/WP_MEVALONATE_PATHWAY	FDPS	ACAT2	MVD	HMGCS1	MVK	HMGCR	PMVK
WP_SPLICING_FACTOR_NOVA_REGULATED_SYNAPTIC_PROTEINS	http://www.gsea-msigdb.org/gsea/msigdb/cards/WP_SPLICING_FACTOR_NOVA_REGULATED_SYNAPTIC_PROTEINS	CASK	CADM1	GABBR2	SNW1	MAP4	CDH2	STX2	ATP2B1	NTNG1	GABRG2	APLP2	CADM3	CAV2	CHL1	GRIN2B	KCNMA1	GRIN1	CAMK2G	MAPK4	PLCB4	CLASP1	CLSTN1	EPB41L3	PRKCZ	CSN3	TERF2IP	DAB1	ANK3	GRIK2	EPB41L2	RAP1GAP	EPB41L1	NCDN	EPB41	KCNJ6	KCNQ2	AGRN	MAPK9	GPHN	NEO1	STXBP2	EFNA5
WP_NAD_BIOSYNTHETIC_PATHWAYS	http://www.gsea-msigdb.org/gsea/msigdb/cards/WP_NAD_BIOSYNTHETIC_PATHWAYS	SIRT2	SIRT5	SIRT4	ACMSD	QPRT	NADSYN1	SIRT3	SIRT1	NAPRT	NMNAT1	PARP1	PARP4	BST1	IDO1	CD38	TDO2	TNKS	TNKS2	SIRT6	NAMPT	SIRT7	PARP2
WP_BIOGENIC_AMINE_SYNTHESIS	http://www.gsea-msigdb.org/gsea/msigdb/cards/WP_BIOGENIC_AMINE_SYNTHESIS	TH	PAH	TPH1	MIR4761	AANAT	GAD2	HDC	GAD1	PNMT	DDC	DBH	COMT	CHAT	ASMT	MAOA	ACHE
WP_HEDGEHOG_SIGNALING_PATHWAY	http://www.gsea-msigdb.org/gsea/msigdb/cards/WP_HEDGEHOG_SIGNALING_PATHWAY	CUL3	HHIP	SMURF2	BOC	TPTEP2-CSNK1E	LRP2	CSNK1A1L	SPOPL	SMO	CCND1	GRK2	BCL2	CSNK1G3	GRK3	CCND2	CSNK1G2	CSNK1E	CSNK1D	SUFU	CSNK1A1	SHH	CSNK1G1	SPOP	KIF3A	CDON	KIF7	PTCH2	EVC2	EVC	SMURF1	GPR161	GLI1	IHH	FBXL17	PRKACA	PRKACB	PRKACG	GAS1	ARRB1	ARRB2	DHH	GLI3	PTCH1	GLI2
WP_PHOTODYNAMIC_THERAPYINDUCED_HIF1_SURVIVAL_SIGNALING	http://www.gsea-msigdb.org/gsea/msigdb/cards/WP_PHOTODYNAMIC_THERAPYINDUCED_HIF1_SURVIVAL_SIGNALING	TGFB3	VEGFA	PMAIP1	IGFBP3	EPO	IGFBP2	IGFBP1	PDHA1	MCL1	HIF1AN	BIRC5	BCL2A1	LDHA	BCL2L1	BAK1	PKM	BID	NOS2	PGK1	HIF1A	SERPINE1	PFKL	TP53	SLC16A1	TGFA	HK1	ANGPT1	BAX	ANGPT2	EGLN1	BNIP3	BNIP3L	SLC2A1	ARNT	EDN1	PTGS2	SLC2A3
WP_MACROPHAGE_MARKERS	http://www.gsea-msigdb.org/gsea/msigdb/cards/WP_MACROPHAGE_MARKERS	CD14	CD163	RAC2	CD74	CD86	LYZ	CD83	CD68	F3
WP_PHOTODYNAMIC_THERAPYINDUCED_NFE2L2_NRF2_SURVIVAL_SIGNALING	http://www.gsea-msigdb.org/gsea/msigdb/cards/WP_PHOTODYNAMIC_THERAPYINDUCED_NFE2L2_NRF2_SURVIVAL_SIGNALING	NFE2L2	MAPK12	SRXN1	FOS	CES1	EPHX1	HMOX1	GCLM	GSTP1	ABCC6	MAPK14	ABCC2	ABCG2	ABCC3	MAPK8	MAPK11	GCLC	NQO1	ABCC4	MAPK13	NQO2	JUN	KEAP1
WP_TRANSSULFURATION_AND_ONE_CARBON_METABOLISM	http://www.gsea-msigdb.org/gsea/msigdb/cards/WP_TRANSSULFURATION_AND_ONE_CARBON_METABOLISM	SHMT2	MIR6778	MTHFD1L	AHCY	DNMT3L	SHMT1	MTHFD2L	PSAT1	AMT	AHCYL2	CBS	BHMT	DHFR	MTHFD1	MTHFR	GCLC	MTR	MTHFD2	TYMS	MAT1A	MAT2A	PHGDH	CTH	DHFR2	DNMT3B	DNMT3A	DNMT1	AHCYL1	GCLM	MAT2B	PSPH	GSS
WP_CYTOKINES_AND_INFLAMMATORY_RESPONSE	http://www.gsea-msigdb.org/gsea/msigdb/cards/WP_CYTOKINES_AND_INFLAMMATORY_RESPONSE	TNF	CSF3	HLA-DRB1	IL3	HLA-DRA	TGFB1	CSF2	CSF1	IL2	CXCL2	IFNG	IFNB1	IL1B	PDGFA	IL1A	IL13	IL7	IL12B	IL6	IL15	IL5	IL11	IL4	IL10	CD4	CXCL1
WP_HOMOLOGOUS_RECOMBINATION	http://www.gsea-msigdb.org/gsea/msigdb/cards/WP_HOMOLOGOUS_RECOMBINATION	MRE11	NBN	RAD52	RAD54B	ATM	POLD3	BRCA2	RPA1	POLD1	POLD2	RAD51	RAD50	POLD4
WP_HYPOTHESIZED_PATHWAYS_IN_PATHOGENESIS_OF_CARDIOVASCULAR_DISEASE	http://www.gsea-msigdb.org/gsea/msigdb/cards/WP_HYPOTHESIZED_PATHWAYS_IN_PATHOGENESIS_OF_CARDIOVASCULAR_DISEASE	LTBP1	TGFBR1	LTBP2	TGFBR2	TGFBR3	NR2C2	FBN3	MAPK14	FBN2	FBN1	MAPK8	POSTN	SERPINE1	MAPK1	SMAD2	MAPK3	SMAD3	SMAD4	SHC1	ENG	CCN2	AGTR1	ANGPT2	FLNA	RUNX2
WP_ETHANOL_EFFECTS_ON_HISTONE_MODIFICATIONS	http://www.gsea-msigdb.org/gsea/msigdb/cards/WP_ETHANOL_EFFECTS_ON_HISTONE_MODIFICATIONS	KAT2B	SLC19A1	ALDH1A2	AHCY	HDAC2	HDAC1	ELP3	HDAC10	HDAC7	ALDH1A1	ACSS2	ALDH2	HDAC4	HDAC8	DHFR	HDAC6	MTHFR	MTR	HDAC5	HAT1	TYMS	MAT1A	HDAC9	HDAC3	CYP2E1	EHMT2	ALDH1A3	ADH1A	ADH1B	ADH1C	ATF2
WP_ERBB_SIGNALING_PATHWAY	http://www.gsea-msigdb.org/gsea/msigdb/cards/WP_ERBB_SIGNALING_PATHWAY	NRG2	PAK3	NCK1	RPS6KB2	PRKCG	RPS6KB1	NRAS	PAK5	NRG1	PAK2	BCL2L11	CCND1	BRAF	MYC	EREG	PLCG1	PLCG2	PRKCA	PRKCB	PAK4	SHC4	EIF4EBP1	FOXO1	GAB1	SHC2	MAPK1	MAPK3	BTC	CDKN1B	CDKN1A	ARAF	MTOR	AKT1	AKT2	SHC3	SRC	PTK2	KRAS	JUN	ABL1	ABL2	SOS1	HRAS	MDM2	BAD	AREG	GRB2	EGF	CRKL	NRG3	CRK	ELK1	MAPK8	PIK3R3	HBEGF	CAMK2A	CAMK2B	EGFR	CAMK2D	CAMK2G	PIK3R1	NCK2	PIK3R2	TP53	SHC1	TGFA	PAK1	RAF1	ERBB4	ERBB3	ERBB2	PIK3CA	PDPK1	PIK3CB	PIK3CD	GSK3B	MAP2K7	AKT3	STAT5B	STAT5A	CBL	SOS2	NRG4	CBLB	MAP2K4	MAPK9	MAPK10	BUB1B-PAK6	MAP2K1	PAK6	MAP2K2
WP_INTERLEUKIN11_SIGNALING_PATHWAY	http://www.gsea-msigdb.org/gsea/msigdb/cards/WP_INTERLEUKIN11_SIGNALING_PATHWAY	PTPN11	RPS6KB1	STAT1	PIAS1	STAT3	CREB1	HRAS	SOCS3	ICAM1	TGFB1	RPS6KA1	IBSP	RPS6	JAK1	JAK2	BIRC5	BCL2	GRB2	BGLAP	TYK2	PIK3R1	PIK3R2	MAPK1	MAPK3	RELA	RAF1	ITGA2	IKBKB	FES	IL6ST	PDPK1	IL11RA	RUNX2	FYN	IL11	ATF1	CHUK	YES1	AKT1	PTPA	SRC	MAP2K1	MAP2K2	PIAS3
WP_FATTY_ACID_OMEGA_OXIDATION	http://www.gsea-msigdb.org/gsea/msigdb/cards/WP_FATTY_ACID_OMEGA_OXIDATION	CYP2E1	ADH6	ADH7	CYP4A11	ADH1A	CYP1A2	ADH1B	CYP3A4	CYP2D6	CYP1A1	ADH1C	ADH4	ALDH1A1	ALDH2	CYP2A6
WP_VITAMIN_D_RECEPTOR_PATHWAY	http://www.gsea-msigdb.org/gsea/msigdb/cards/WP_VITAMIN_D_RECEPTOR_PATHWAY	TPM1	HLA-DRB1	IGFBP3	CYP7A1	KRTAP12-2	IGFBP1	TGFB1	KRTAP8-1	MIR6872	TGFB2	IGSF9B	CCND1	HLA-DQA2	HLA-DQA1	CYP3A5	MYC	CYP3A4	BTLA	BGLAP	CBS	CYP2S1	CEACAM1	CDC34	DUSP10	DNER	MX2	PRDM1	FOXO1	HIF1A	THBD	STAM	TNFRSF11B	CYP27B1	CYP24A1	TNFSF4	ALOX5	CLDN2	DACT2	TRPV5	CST1	ID4	ALPI	IGFBP5	CA9	KRT34	SLC2A4	CD9	CD14	KL	RXRA	CREG2	IRF4	HILPDA	ATP2B1	ALPG	EPHB4	HNF1A	CCNC	CRACR2B	STS	BMP6	SERPINB1	CST6	CCNE1	CD200	COLEC11	ATP2C2	TRPV6	MXD1	TIMP2	DND1	TIMP3	TNFSF11	NRIP1	TRAK1	KRT38	SFRP1	ID1	CTLA4	IRF8	KNG1	SULT1C2	ADRA1B	CLEC16A	CAMP	CLMN	IRF5	RASGRP1	SEMA3B	LPGAT1	GADD45A	S100A2	S100A4	ASAP2	MYO9B	S100A6	ITGAM	PTH	S100A8	NFATC2	KRTAP5-1	LCE2B	KRT71	ADRB2	CDK2	S100G	GXYLT2	CRACR2A	DEFB132	SATB1	SLC8A1	PTGER4	SULT2A1	CD40	CASP5	SLC37A2	MED9	KLF4	LCE1D	CDKN2D	CDKN2C	LRRC25	CDKN2B	HSD17B2	S100A9	LCE1F	COL13A1	JUNB	KRTAP10-9	CDKN2A	KRTAP10-2	CDKN1B	CYP1A1	STEAP4	CDKN1A	ABCA11P	KRTAP10-4	KRTAP10-7	G0S2	PRKCQ	PPARD	TNFAIP3	BCL6	PTHLH	EFNA5	LGALS9	NINJ1	KRTAP4-1	ZNF257	SPP1	ABCB1	VDR	SOSTDC1	ORM1	KRT13	FGF23	TREM1	IL25	CYP2B6	SALL4	CASP14	DEFB4A	ABCD1	CLPTM1L	ADGRE5	CYP2C9	LRP5	ADAMTS5	KLK6	IL12A	CEBPA	IL1RL1	SLC34A2	MEG8	CYP2D6	BDKRB1	CDX2	NOX1	KRTAP5-4	CDKAL1	ORM2	PNOC	SPRR1B	G6PD	KRT16
WP_FOCAL_ADHESIONPI3KAKTMTORSIGNALING_PATHWAY	http://www.gsea-msigdb.org/gsea/msigdb/cards/WP_FOCAL_ADHESIONPI3KAKTMTORSIGNALING_PATHWAY	HGF	TCL1B	GNGT2	GNGT1	OSMR	GNG11	GNG10	GNG7	GNG5	GNG4	LAMA1	GNG3	GNB3	GNB2	INS	GNG13	PPARGC1A	RAB10	NOS1	NOS2	FOXO3	NOS3	ULK1	FOXO1	VWF	GNG8	HIF1A	IRS2	PDGFA	PDGFB	PDGFRA	CHAD	VTN	INSR	LPAR1	PIK3C2A	PIK3C2B	GHR	MDM2	FLT4	RPTOR	FLT1	PDGFRB	RHEB	ITGA6	ACACA	PIK3CG	PIK3R1	PIK3R2	KDR	ITGA2	PHLPP2	IKBKB	PIK3CA	PIK3CB	PDPK1	PIK3CD	CAB39L	PTEN	CHRM2	CHRM1	FN1	AKT1S1	CREB3L3	RAB14	IRS1	MAP2K1	MAP2K2	MIR4260	ITGA9	ITGAD	CDC37	ITGAE	TSC1	ITGAL	NRAS	RAB2A	IL3RA	CREB1	HSP90AA1	IL2RG	IL2RB	PRLR	IL2RA	IL2	ITGA2B	ITGA3	ITGA4	ITGA5	ITGA7	PRL	TEK	ITGB3	ITGB4	ITGB5	ITGB6	CREB3L2	SREBF1	ITGB7	IL6R	ANGPT1	ANGPT2	EFNA2	EFNA1	PDGFD	PPP2R3C	HSP90AB1	CDKN1B	CDKN1A	IL4R	ATF6B	IFNA7	CASP9	MTOR	ATF2	ITGAV	TSC2	ITGAX	ITGB1	ITGB2	PTK2	EFNA5	EFNA4	EFNA3	TNR	TNXB	TCL1A	PPP2R2B	COL4A4	FGF9	FGF8	COL4A2	FGF7	FGF6	COL4A1	IRS4	COL3A1	COL2A1	PPP2R1B	FGF4	FGF3	EGF	FGF2	COL1A2	FGF1	IFNB1	COL1A1	IFNAR2	IFNAR1	IL7R	ITGB8	PPP2CA	PPP2CB	EGFR	FGF21	PPP2R1A	LPAR6	RAF1	FGFR4	FGFR2	FGFR3	COL6A2	FGFR1	COL5A2	PHLPP1	GSK3B	FGF14	FGF13	COL5A1	FGF12	COL4A6	LAMA2	FGF11	LAMA3	FGF10	PPP2R2C	PPP2R3A	PIK3IP1	PPP2R5A	EPHA2	PPP2R5B	PPP2R5C	RELN	PPP2R5D	PPP2R5E	CREB5	RPS6KB2	RPS6KB1	EPAS1	MIR4758	FGF22	LPAR3	IGF1R	RPS6	LAMB2	MIR3606	LAMB3	EIF4B	LAMC1	F2R	EIF4E1B	IGF1	LAMC2	PPP2R2D	LAMA4	LAMA5	EIF4EBP1	LAMB1	EIF4E	ITGA11	THBS1	THBS3	THBS2	STRADA	RAB11B	TNC	TBC1D1	EIF4E2	GNG12	VEGFD	SLC2A1	ANGPT4	SLC2A3	SLC2A2	FGF18	SLC2A4	RAB8A	FGF20	PRKAA1	PRKAA2	LINC02478	SOS1	MET	EPO	HRAS	THBS4	LPAR5	TNN	IBSP	MIR1181	HSP90B1	KIT	PDGFC	ELAVL1	FGF17	FGF16	LPAR4	MLST8	PFKFB4	HIF3A	DDIT4	EPOR	AKT3	MIR3652	CREB3	PFKFB1	PFKFB2	PFKFB3	COL5A3	CAB39	STK11	KITLG	NGFR	JAK1	JAK2	JAK3	NGF	MAPK1	MAPK3	PIK3R4	CREB3L1	PIK3R5	GYS2	GYS1	COL11A2	COL11A1	FOXA1	CREB3L4	AKT1	AKT2	PGF	KRAS	PELO	SPP1	VEGFA	FGF19	VEGFC	VEGFB	CSF3	BAD	CSF1R	GNG2	CSF1	GRB2	COMP	LAMC3	GNB4	LIPE	GNB1	LPAR2	CRTC2	CSHL1	CSH1	ATF4	CSF3R	ITGA8	IKBKG	ITGA10	OSM
WP_IL4_SIGNALING_PATHWAY	http://www.gsea-msigdb.org/gsea/msigdb/cards/WP_IL4_SIGNALING_PATHWAY	SOCS1	PTPN11	RPS6KB1	FOS	EP300	IL2RG	SOCS3	MIR1281	GATA3	JAK1	JAK2	JAK3	PTPN6	INPP5D	TYK2	IRS2	MAPK1	MAPK3	NFIL3	FES	FLNA	CHUK	IL4R	IL4	ATF2	AKT1	NFKB1	DOK2	NFKBIA	STAT1	SOS1	STAT3	BAD	BIRC5	GRB2	MAPK14	ELK1	PIK3R1	PIK3R2	RELA	SHC1	SOCS5	IKBKB	CEBPB	PIK3CA	CEBPA	PIK3CD	HRH1	STAT5B	MAPK11	CBL	STAT5A	STAT6	GAB2	IRS1
WP_WNT_SIGNALING_PATHWAY_NETPATH	http://www.gsea-msigdb.org/gsea/msigdb/cards/WP_WNT_SIGNALING_PATHWAY_NETPATH	PRKCG	TSC1	TPTEP2-CSNK1E	NFATC2	CDK6	PI4K2A	DVL1	CCND1	MYC	CTNNB1	CSNK1E	CSNK1D	CSNK1A1	CSNK1G1	PRKCA	PRKCB	ROR2	DVL3	DVL2	TEK	MAPK1	MIR6808	MAP3K7	LEF1	APC	MTOR	AKT1	PPARG	TSC2	FRAT1	ARRB2	BCL9	AXIN1	AXIN2	PIP5K1B	GCKR	TCF3	MAPK8	RAC1	NLK	TCF4	LRP6	LRP5	GSK3B	RHOA	GSK3A	GJA1	CTBP1	ROR1	SOX1	RYK	MAPK9	TCF7L2
WP_IL3_SIGNALING_PATHWAY	http://www.gsea-msigdb.org/gsea/msigdb/cards/WP_IL3_SIGNALING_PATHWAY	PTPN11	IL3RA	FOS	IL3	TGFB1	JAK1	BCL2	JAK2	BCL2L1	PTPN6	INPP5D	YWHAQ	MAPK1	MAPK3	LYN	HCK	IL5RA	AKT1	CD69	YWHAB	SRC	VAV1	JUN	SYK	SOS1	ENPP3	STAT3	HRAS	BAD	RAPGEF1	GRB2	CRKL	CXCL8	CCR3	MAPK8	CSF2RB	PIK3R1	PIK3R2	SHC1	RAF1	PIK3CD	FYN	CD86	PRKACA	STAT5B	STAT5A	CBL	GAB2	MAP2K1
WP_CELL_DIFFERENTIATION_INDEX_EXPANDED	http://www.gsea-msigdb.org/gsea/msigdb/cards/WP_CELL_DIFFERENTIATION_INDEX_EXPANDED	LEFTY2	MIR150	MIR486-1	MIR203A	MEF2B	EZH2	MIR145	MEF2A	HDAC5	MIR302E	MEF2C	MEF2D	MIR302A	MIR486-2	MIR199A2	MIR199A1	KLF4	TLX3	MIR146B	MYOD1	MIR26A2	MIR26A1	STAT3	PAX7	MIR302C	LEFTY1	MIR302D	MIR181D	MIR181C	SRF	MIR181B2	MIR128-1	MIR221	MIR181A1	MIR16-2	MIR3074	MIR16-1	MIR3591	MIR222	MIR181B1	MIR181A2	ID2	TLX2	TLX1	MIR133B	MIR9-1	RUNX2	MIR206	MIR1-1	SOX2
WP_MONOAMINE_TRANSPORT	http://www.gsea-msigdb.org/gsea/msigdb/cards/WP_MONOAMINE_TRANSPORT	FBXO32	SLC6A3	TNF	SLC6A2	SLC6A4	AMPH	TGFB1I1	NECTIN2	ADORA2A	CDC25C	MAPK14	TPH2	IL1R1	IL1B	NOS1	UNC13B	RBL2	PPP2CB	STX1A	SLC6A1	TH	ITGB3	TNFRSF11B	AGT	DBH	SCAMP2	TSC2	SYN1	TDO2	SLC5A7	HRH3	ACHE
WP_TCELL_ANTIGEN_RECEPTOR_TCR_SIGNALING_PATHWAY	http://www.gsea-msigdb.org/gsea/msigdb/cards/WP_TCELL_ANTIGEN_RECEPTOR_TCR_SIGNALING_PATHWAY	PRKCD	NCK1	PTPN11	MAP4K1	NFATC1	NFATC2	CREB1	FOS	TGFB1	MAP3K14	SH2B3	GATA3	FAS	IL1B	CDC42	PLCG1	VAV3	RIPK2	MALT1	CD3D	LAT	CD3E	CD3G	CD247	MIR6837	MAPK1	MAPK3	WAS	MAP3K7	DBNL	TNFRSF9	IL6	IL15RA	CHUK	CARD11	CD4	ATF2	PRKCQ	CD83	AKT1	CD8A	JUN	VAV1	IL17A	NFKB1	TRAF6	NFKBIA	SOS1	SKAP1	GRAP2	IRF4	HRAS	LCP2	GRB2	IL9	MAPK14	CRKL	CCR5	CRK	MAPK8	ZAP70	LCK	OPRM1	PIK3R1	PIK3R2	VIM	RELA	SHC1	PAK1	RAF1	IL1A	IKBKB	PSTPIP1	PTK2B	PDPK1	MAP3K8	FYN	FYB1	ITPR1	CD28	ICOS	CBL	IKBKG	MAPK9	CBLB	GAB2	REL	MAP2K1	MAP2K2	ITK	BCL10
WP_GASTRIC_ACID_PRODUCTION	http://www.gsea-msigdb.org/gsea/msigdb/cards/WP_GASTRIC_ACID_PRODUCTION	GRP	SCT	VIP	CCK	GAST	CBLIF	MUC6
WP_ONE_CARBON_METABOLISM_AND_RELATED_PATHWAYS	http://www.gsea-msigdb.org/gsea/msigdb/cards/WP_ONE_CARBON_METABOLISM_AND_RELATED_PATHWAYS	SHMT2	MIR6778	PCYT1B	SHMT1	BHMT	PLD1	MTHFR	TYMS	MAT1A	MAT2A	GPX5	DMGDH	GPX3	DNMT3A	GPX2	GPX1	GPX6	GPX4	CEPT1	CHKB	GAD2	GAD1	BHMT2	CSAD	BAAT	CDO1	ETNK1	ETNK2	CHPT1	GPX7	SOD1	CHDH	PCYT2	GCLC	SOD3	DNM1	SOD2	MTR	SARDH	CHKA	SOD2-OT1	PCYT1A	CTH	AGXT2	DHFR2	AHCYL1	BCAT1	BCAT2	GCLM	CBSL	GNMT	GSS	PEMT	GSR
WP_SMALL_LIGAND_GPCRS	http://www.gsea-msigdb.org/gsea/msigdb/cards/WP_SMALL_LIGAND_GPCRS	S1PR4	GPR50	S1PR2	PTGIR	PTGDR	CNR2	CNR1	MTNR1A	PTGER1	PTGER2	MTNR1B	PTGER3	PTGER4	S1PR3	PTAFR	LPAR1	S1PR1	PTGFR	TBXA2R
WP_VEGFAVEGFR2_SIGNALING_PATHWAY	http://www.gsea-msigdb.org/gsea/msigdb/cards/WP_VEGFAVEGFR2_SIGNALING_PATHWAY	OCLN	CLTC	TBCA	FOXO3	LMAN1	FOXO1	NOS3	GAB1	TPCN2	PTMAP12	LDB2	PNP	LUC7L	FLNB	PXN	FLII	CSRP2	CSRP1	NOTCH4	SCUBE2	RPL10A	PSMD11	GIPC1	MYH11	TRAF3IP2	FLT1	ARPC5L	CALR	PSMD4	CALU	RCN1	ELOC	ELOA	MYH9	IDH2	KDR	RELA	MYO1C	CTNNA1	CCN2	SLC2A14	HYOU1	MAP2K6	CAMKK2	MAP2K7	HSPA1A	FN1	CDH5	GJA1	DNAJA1	MAPK9	CAPN2	MYL2	MAP2K1	MAP2K2	MAP2K3	NFATC1	NFATC2	CREB1	FHOD1	HSP90AA1	SLC25A25	SND1	HSPB1	CTNNB1	RND1	CAPZB	MYO6	ASCC3	ITGB3	ITGB5	FGA	EIF2A	TXNIP	CNP	ETS1	CREBBP	GAPDH	LRRC59	ATF2	MTOR	ITGAV	PTGS2	ITGB1	RAB4A	SRC	PTK2	RAB5A	NFKB1	NFKBIA	NAP1L1	EWSR1	PBXIP1	SRP54	CRK	CXCL8	GIGYF2	ELK1	FGB	CRIP2	AFDN	SRF	CAV1	FOXO4	PPP2CA	PTMA	RAC1	DKK1	PTPN1	PPP3CA	RAF1	ENG	AP2S1	COPG1	CBL	MAPKAP1	MMP2	SRPK1	STIP1	MMP10	NCK1	PTPN9	NCL	PTPN11	PDIA6	PTPN14	IGFBP3	FHL2	F3	PRKD2	MMRN2	FGG	CDC42	MMP14	HTRA1	NCF2	PTPN6	FSCN1	SSR4	HDAC5	SSR3	MEF2C	VPS39	SHC2	INPP4B	PTPRJ	SELE	MOV10	ZNF555	CFL1	PRRC2C	CCN1	CLIC1	IGFBP7	ZC3H15	EPB41	DPM1	ARNT	MAP3K5	ATP6V1E1	ARRB2	WASF1	PRKAA1	STAT1	PLA2G4A	PRKAA2	PLA2G5	STAT3	HRAS	HLX	ICAM1	TMEM170A	BMP2	EPHB2	RCAN2	TAL1	NRP2	SOD2	IQGAP1	MAPK12	PLCB3	MLST8	SLC7A1	SARS1	PTK2B	NRARP	EPS15	PBK	CACNA2D1	PALM2AKAP2	ANXA1	IER5	EPRS1	HMGB1	MAP2K4	STAT6	PLAU	TNFRSF25	SET	PLAUR	PRKCD	PRKCE	PRKCI	P4HA2	PRKD1	ERG	HBD	NR4A1	RPL13A	PLCG1	SLC8A1	PRKCA	PRKCB	PFN1	CCT7	ERN1	PRKG1	PGK1	MAPK1	MAPK3	PLOD3	VAV2	YWHAE	PRKCZ	BSG	DLL4	AKT1	PGD	PGF	CYCS	HERPUD1	ARHGEF15	AC005280.2	VEGFA	ADAM9	HDAC1	BIRC5	ALB	MAPK8	RPS11	VCL	NEXN	SYNJ1	ADAMTS9	SHB	SOD2-OT1	EZR	PPM1G	SLC25A11	SHC1	RAB11A	HDAC9	PPP1CA	SDF2L1	ADAM10	ATF4	ALDOA	TUBB8	FADD	RAB37	MIR7705	SMARCA2	NUMB	EEA1	SIAH2	NAPA	CHAC1	CCND1	BCL2	FAS	BCL2L1	SHROOM2	KATNAL2	CCL2	INPP5K	ADAMTS1	P4HB	FXR2	EIF3H	DNAJB9	EIF3D	EIF3F	RPL5	FJX1	FBXW11	S1PR1	TUBA1C	TNFRSF10C	TRPC1	MAPKAPK5	TRPC3	ABL1	MICAL2	RICTOR	EPN1	MDM2	ARF4	HDAC4	RPL7	ACACA	ACACB	RPL18A	PIK3R1	ARMCX1	PIK3R2	SDCBP	TMOD1	TMSB4X	UBAP2L	PAK1	PIK3CA	PDPK1	ARF6	RHOA	RHOC	AKT1S1	MIR1244-1	PRKRA	RPL27	PRDX2	RPL26	TEAD4	BIN1	PAK2	ADRB2	HDAC7	MKNK1	PDE4DIP	FARSB	ACP1	ABCF2	AP2A1	LARP7	C15orf39	RCAN1	SPIRE1	DSC1	BCAR1	QKI	TFCP2	TNXB	TRIP4	TFAM	FAF1	HBEGF	ACTG1	NDRG1	EGR1	GRSF1	RACK1	CDC42BPB	PABPC1	BRD4	ACOT9	JAG1	EIF2AK3	RPLP2	GSK3B	EGR3	DHX29	LRRFIP2	GPC1	EPHA2	DUSP5	NR4A3	TAOK2	RBM39	USP10	RPS6KB1	PRDX6	MIR1915HG	FMNL3	RPS6	APOLD1	EIF4E	ATP6V0D1	ROCK2	ATF6	STAM	FRS2	TPM3	ITCH	TXN	TXNDC5	CTNND1	EIF4G2	EIF4G1	CGNL1	KL	DHX36	TMOD3	ROCK1	ACKR3	LDHA	RPS6KA5	NCF1	CCDC124	HGS	NOX4	MAPKAPK2	RHOJ	TKT	CYBB	GLUD1	GATA2	NR4A2	CCRL2	AMOT	RAP1A	GPX1	DECR1	RAP1B	SEMA6D	JUN	SH2D2A	TMSB10	DNAJB4	MIR4329	KANK1	BMP10	RAPGEF1	CYP2C8	GRB10	FUT1	DOK1	GRB2	MAPK14	FGD5	KCNC3	FYN	CSK	FAM120A	TPP1	LIMK1	SH3BGRL3	OCRL	PTPRZ1
WP_GANGLIO_SPHINGOLIPID_METABOLISM	http://www.gsea-msigdb.org/gsea/msigdb/cards/WP_GANGLIO_SPHINGOLIPID_METABOLISM	ST3GAL2	ST3GAL1	ST8SIA5	ST8SIA1	B4GALNT1	SLC33A1	A3GALT2	FUT1	ST8SIA3	ST3GAL5	ST6GALNAC6	B3GALT1	B3GALT4
WP_LNCRNA_INVOLVEMENT_IN_CANONICAL_WNT_SIGNALING_AND_COLORECTAL_CANCER	http://www.gsea-msigdb.org/gsea/msigdb/cards/WP_LNCRNA_INVOLVEMENT_IN_CANONICAL_WNT_SIGNALING_AND_COLORECTAL_CANCER	MIR4683	CSNK2B	CSNK1A1L	NKD2	DVL1	CSNK2A2	CCND1	DKK4	CSNK2A1	KREMEN1	MYC	CSNK1E	EZH2	CSNK1A1	DKK2	H19	DVL3	DVL2	MIR6808	SOX17	MAP3K7	WIF1	PORCN	WNT4	CER1	NKD1	FRAT1	SOST	AXIN1	AXIN2	MIR675	WNT16	TCF3	CCND2	CCND3	CSNK2A3	FZD3	FZD5	MACROH2A2	NLK	FZD1	WNT3	WNT2	WNT6	MIR16-2	WNT5A	SERPINF1	MIR16-1	FZD8	WNT7B	WNT7A	FZD9	FZD6	SFRP2	FZD7	SFRP1	WNT1	CTBP2	ROR1	CTBP1	RYK	FZD10	TCF7	PLAU	TCF7L2	TPTEP2-CSNK1E	CXXC4	CDK6	WNT10B	FRAT2	WNT2B	NOTUM	WNT11	TCF7L1	CTNNB1	WNT10A	APC2	SFRP5	SFRP4	ROR2	RUVBL1	FOSL1	APC	LEF1	CDK8	MIR34AHG	JUN	CHD8	SENP2	TFAP2A	CTNNBIP1	LRP6	DKK1	HNRNPU	WNT3A	LRP5	HNRNPK	MIR34A	MIR7-1	GSK3B	WNT5B	FZD2	ATF3
WP_PANCREATIC_ADENOCARCINOMA_PATHWAY	http://www.gsea-msigdb.org/gsea/msigdb/cards/WP_PANCREATIC_ADENOCARCINOMA_PATHWAY	PRKCD	PAK3	TGFB3	RPS6KB2	TGFBR1	RPS6KB1	TGFBR2	RALBP1	CDK6	PAK5	TGFB1	TGFB2	PAK2	CDK4	JAK1	CCND1	BRAF	BCL2L1	BRCA2	CDC42	RALA	PLD1	PAK4	RALB	MAPK1	MAPK3	PEBP1	CDKN2A	CHUK	CDKN1A	CASP9	ARAF	MTOR	AKT1	AKT2	RALGDS	E2F1	KRAS	GADD45B	NFKB1	RAC2	RAC3	VEGFA	STAT1	STAT3	BAD	GADD45G	EGF	BAK1	E2F3	E2F2	MAPK8	PIK3R3	RAC1	POLK	EGFR	PIK3R1	PIK3R2	SMAD2	SMAD3	ARHGEF6	RELA	SMAD4	TP53	PAK1	RAF1	TGFA	IKBKB	ERBB2	PIK3CA	PIK3CB	BAX	TIAM1	PIK3CD	RIPK4	RHOA	DDB2	AKT3	IKBKG	MAPK9	MAPK10	RAD51	DUSP6	BUB1B-PAK6	MAP2K1	PAK6	MAP2K2	GADD45A	RB1
WP_CELLS_AND_MOLECULES_INVOLVED_IN_LOCAL_ACUTE_INFLAMMATORY_RESPONSE	http://www.gsea-msigdb.org/gsea/msigdb/cards/WP_CELLS_AND_MOLECULES_INVOLVED_IN_LOCAL_ACUTE_INFLAMMATORY_RESPONSE	TNF	ITGAL	VCAM1	IL1A	ICAM1	KNG1	IL6	C7	CXCL8	SELP	ITGA4	SELPLG	ITGB1	C5	ITGB2	C3	C6
WP_CILIARY_LANDSCAPE	http://www.gsea-msigdb.org/gsea/msigdb/cards/WP_CILIARY_LANDSCAPE	MCM3	MCM4	MCM5	CNOT10	MCM6	DYNLL1	MCM7	WNK1	UBE2D2	IFT140	COPS3	MCM2	COPS7B	GDI1	CEP170	ARL8B	DGKE	YPEL5	YAP1	EXOSC9	CEP170P1	CLUAP1	BBS7	PSMC6	IQGAP2	IFT52	FUZ	COX6C	IFT81	CALM1	UBE2H	CD2BP2	CALM2	PGRMC2	PSMC4	POM121	TBC1D4	WEE1	PAFAH1B1	EXOC7	TFAP2E	TTC30B	PSMD12	PSMD13	CNOT6L	ANKS3	NEFM	CAMK2A	PSMD7	VPS4A	HSPB11	PSMD8	NEFL	USH1C	IQCB1	NINL	RHBDD2	WDR60	CTBP2	ZMYND19	RAB14	EXOC5	NME8	MYL6	EXOC8	SMC4	IFT27	RAB2A	ARHGDIA	UQCC1	CTNNB1	ZYG11B	TNKS1BP1	TTC8	MAEA	CDH23	IFT88	EXOSC7	CNOT1	COPS5	CREBBP	RAB21	SPATA7	EIF5B	RAB3IL1	COPS6	MAPRE2	TFAP2C	TFAP2B	NFKB1	MCM9	RMND5B	IFT80	EIPR1	TFAP2A	DCAF11	MCM10	CDR2	CEP97	ANKS6	COPS2	MIR5047	IFT46	RAC1	COPS7A	VAPB	EXOC6B	CCDC40	INTU	NUDC	MYL6B	IQGAP3	MSH2	RANBP9	TMED1	SNAP29	EFTUD2	IFT22	DYNLT3	DYNLT1	RMND5A	TTC30A	WHRN	BBS9	GID4	EXOSC4	CBS	GID8	DOCK5	AAR2	RALB	DVL3	SNRPB2	AFG3L2	STOM	WDR26	TFAP2D	ARFGAP3	NDUFA5	COPS4	GLA	RAB8A	IFT172	CNOT9	DNPEP	EHBP1	H3-3A	TIPRL	BBIP1	DYNLRB2	DCAF7	DYNLRB1	EXOC4	GLB1	DYNC1LI1	NUP133	EXOC6	IQGAP1	LCN2	AIMP1	ARMC8	LCA5	ACSL3	COPS8	LRPPRC	XPNPEP3	TRAF3IP1	EFHC2	APMAP	MFAP1	EXOC3	BBS5	WDR34	RNGTT	MIR3064	DYNC1I2	ERF	IFT57	EXOSC2	DYNC1H1	NUP88	DDX5	IFT122	ECHS1	EXOC1	NEK7	IFT43	CTSA	MCM8	EXOC2	APC	NEK8	LSM4	HDAC2	HDAC1	HTRA2	RABEP2	EHD3	DYNLL2	RBM14	TCTEX1D2	CEP290	NDUFA9	AGPAT2	VIM	MIR6847	IFT20	RPGR	MKLN1	BBS1	LZTFL1	BBS2	BBS4	RANBP10	TTC26	SSNA1	MKS1	IFT74	RB1
WP_EXTRACELLULAR_VESICLES_IN_THE_CROSSTALK_OF_CARDIAC_CELLS	http://www.gsea-msigdb.org/gsea/msigdb/cards/WP_EXTRACELLULAR_VESICLES_IN_THE_CROSSTALK_OF_CARDIAC_CELLS	MIR20A	MIR320A	SPP1	MIR17HG	STAT3	MIR455	MIR19B1	SORBS2	BIRC5	HSPB1	EGF	IGF1	CD81	MIR19A	SOD1	EGFR	PDLIM5	GATA4	TLR4	MIR92A1	KDR	MIR18A	MIR17	PTEN	IL6	ETS2	CD63	MMP9
WP_PI3KAKT_SIGNALING_PATHWAY	http://www.gsea-msigdb.org/gsea/msigdb/cards/WP_PI3KAKT_SIGNALING_PATHWAY	HGF	TCL1B	GNGT2	GNGT1	OSMR	GNG11	GNG10	MCL1	CCND1	GNG7	BCL2	GNG5	MYC	GNG4	BCL2L1	FASLG	PKN3	LAMA1	GNG3	GNB3	GNB2	INS	GNG13	MYB	FOXO3	RBL2	NOS3	VWF	GNG8	PDGFA	PDGFB	PDGFRA	PIK3AP1	CHAD	VTN	INSR	LPAR1	GHR	MDM2	GH2	GH1	FLT4	FLT3LG	RPTOR	CD19	FLT3	FLT1	PDGFRB	RHEB	ITGA6	PIK3CG	PIK3R1	PIK3R2	KDR	RELA	ITGA1	C8orf44-SGK3	ITGA2	PHLPP2	IKBKB	PIK3CA	PIK3CB	PDPK1	PIK3CD	PTEN	CHRM2	CHRM1	FN1	CREB3L3	IRS1	MAP2K1	MAP2K2	MIR4260	ITGA9	CDC37	TSC1	NRAS	IL3RA	IFNA5	CREB1	IFNA4	HSP90AA1	IL3	CDK6	IL2RG	IFNA2	IL2RB	IFNA1	PRLR	CDK4	IL2RA	IL2	THEM4	CDK2	ITGA2B	ITGA3	ITGA4	ITGA5	ITGA7	PRL	TEK	ITGB3	ITGB4	ITGB5	ITGB6	CREB3L2	ITGB7	IL7	IFNA21	IFNA17	IL6R	ANGPT1	ANGPT2	EFNA2	EFNA1	PDGFD	IFNA16	IFNA14	PPP2R3C	IL6	IFNA13	HSP90AB1	CDKN1B	IFNA10	CDKN1A	CHUK	IL4R	IFNA8	ATF6B	IFNA7	CASP9	IL4	IFNA6	MTOR	ATF2	ITGAV	TSC2	ITGB1	PTK2	EFNA5	EFNA4	EFNA3	TNR	NFKB1	SYK	PPP2R2A	TNXB	TCL1A	PPP2R2B	COL4A4	FGF9	COL4A3	FGF8	COL4A2	FGF7	FGF6	COL4A1	FGF5	COL2A1	PPP2R1B	FGF4	FGF3	EGF	FGF2	COL1A2	FGF1	IFNB1	COL1A1	IFNAR2	IFNAR1	IL7R	ITGB8	PPP2CA	PPP2CB	RAC1	EGFR	FGF21	PPP2R1A	LPAR6	TP53	COL6A6	RAF1	TGFA	COL9A1	FGFR4	FGFR2	COL6A3	FGFR3	COL6A2	FGFR1	COL6A1	PHLPP1	GSK3B	FGF14	FGF13	FGF12	COL4A6	LAMA2	FGF11	COL4A5	LAMA3	FGF10	PPP2R2C	PPP2R3A	PPP2R5A	BDNF	EPHA2	PPP2R5B	PPP2R5C	RELN	PPP2R5D	PPP2R5E	CREB5	RPS6KB2	RPS6KB1	MIR4758	FGF22	LPAR3	IGF2	IGF1R	RPS6	LAMB2	LAMB3	EIF4B	BCL2L11	LAMC1	F2R	EIF4E1B	PIK3R6	IGF1	LAMC2	COL9A3	COL9A2	PPP2R2D	LAMA4	LAMA5	EIF4EBP1	LAMB1	EIF4E	ITGA11	THBS1	THBS3	G6PC3	THBS2	PPP2R3B	TNC	EIF4E2	GNG12	VEGFD	ANGPT4	FGF18	FGF20	PRKAA1	PRKAA2	LINC02478	SOS1	MET	EPO	HRAS	THBS4	LPAR5	TNN	IBSP	MIR1181	HSP90B1	KIT	CCND2	PDGFC	NTF3	CCND3	NTF4	CCNE1	SGK2	FGF17	LPAR4	CCNE2	MLST8	SGK3	DDIT4	NTRK1	NTRK2	EPOR	AKT3	SOS2	G6PC2	MIR3652	CREB3	KITLG	STK11	PKN1	PKN2	COL6A5	LAMB4	NGFR	JAK1	BRCA1	JAK2	JAK3	PRKCA	NGF	TLR4	MAPK1	MAPK3	CREB3L1	PIK3R5	TLR2	GYS2	GYS1	CREB3L4	AKT1	PCK1	AKT2	PCK2	PGF	KRAS	SPP1	VEGFA	FGF19	VEGFC	VEGFB	CSF3	FGF23	BAD	CSF1R	GNG2	CSF1	GRB2	COMP	LAMC3	GNB4	SGK1	PIK3R3	GNB1	LPAR2	CSHL1	CSH2	CSH1	ATF4	CSF3R	ITGA8	IKBKG	GNB5	ITGA10	OSM	G6PC
WP_INHIBITION_OF_EXOSOME_BIOGENESIS_AND_SECRETION_BY_MANUMYCIN_A_IN_CRPC_CELLS	http://www.gsea-msigdb.org/gsea/msigdb/cards/WP_INHIBITION_OF_EXOSOME_BIOGENESIS_AND_SECRETION_BY_MANUMYCIN_A_IN_CRPC_CELLS	RRAS2	HGS	MAPK1	MAPK3	RAF1	NRAS	RAB27A	HRAS	HNRNPH1	BRAF	ARAF	MRAS	RRAS	PDCD6IP	RAB5C	RAB5A	KRAS	RAB5B
WP_NONSMALL_CELL_LUNG_CANCER	http://www.gsea-msigdb.org/gsea/msigdb/cards/WP_NONSMALL_CELL_LUNG_CANCER	PRKCG	RASSF1	NRAS	CDK6	CRABP2	CRABP1	FHIT	CDK4	CCND1	BRAF	JAK3	ALK	PLCG1	PRKCA	PLCG2	RASSF5	PRKCB	BID	STK4	CASP3	FOXO3	MAPK1	MAPK3	CDKN2A	CDKN1A	CASP8	ARAF	CASP9	AKT1	AKT2	CYCS	E2F1	KRAS	GADD45B	PDK1	RXRA	SOS1	RXRG	STAT3	RXRB	HRAS	BAD	RARB	GADD45G	EGF	GRB2	BAK1	E2F3	E2F2	PIK3R3	POLK	EGFR	PIK3R1	PIK3R2	TP53	TGFA	RAF1	EML4	ERBB2	PIK3CA	PIK3CB	BAX	PIK3CD	DDB2	AKT3	STAT5B	SOS2	STAT5A	MAP2K1	MAP2K2	RB1	GADD45A
WP_BREAST_CANCER_PATHWAY	http://www.gsea-msigdb.org/gsea/msigdb/cards/WP_BREAST_CANCER_PATHWAY	RPS6KB2	RPS6KB1	MIR4683	CSNK2B	CSNK1A1L	FGF22	IGF1R	ATM	DVL1	CSNK2A2	CCND1	CSNK2A1	MYC	IGF1	CSNK1A1	NCOA1	SHC4	DVL3	DVL2	SHC2	MIR6808	WNT4	CETN3	ARAF	NOTCH1	NOTCH2	NOTCH3	FRAT1	FGF18	NOTCH4	E2F1	FGF20	GADD45B	SOS1	AXIN1	AXIN2	HRAS	KIT	GADD45G	WNT16	FLT4	CSNK2A3	E2F3	E2F2	FZD3	FZD5	FGF17	FGF16	RAD50	POLK	FZD1	WNT3	PIK3R1	WNT2	MRE11	PIK3R2	WNT6	WNT5A	TNFSF11	FZD8	WNT7B	FZD9	WNT7A	NCOA3	FZD6	FZD7	ESR2	ERBB2	PIK3CA	WNT1	PARP1	PIK3CD	PTEN	DDB2	ATR	AKT3	SOS2	TCF7	FZD10	TCF7L2	MAP2K1	MAP2K2	GADD45A	HES1	NRAS	FOS	CDK6	FRAT2	WNT10B	WNT2B	WNT11	CDK4	BRCA1	BRAF	TCF7L1	BRCA2	CTNNB1	WNT10A	SP1	APC2	SFRP4	JAG2	MAPK1	MAPK3	HES5	DLL4	CDKN1A	LEF1	HEY2	APC	MTOR	AKT1	SHC3	AKT2	KRAS	JUN	PGR	NFKB2	FGF19	DLL1	FGF9	ESR1	FGF8	FGF7	FGF6	FGF5	FGF23	FGF4	FGF3	GRB2	EGF	FGF2	FGF1	BAK1	HEY1	PIK3R3	EGFR	FGF21	LRP6	HEYL	LRP5	WNT3A	TP53	SHC1	NBN	SKP1	RAF1	FGFR1	BAX	GSK3B	FZD2	WNT5B	FGF10	RAD51	DLL3	RB1
WP_METABOLIC_REPROGRAMMING_IN_COLON_CANCER	http://www.gsea-msigdb.org/gsea/msigdb/cards/WP_METABOLIC_REPROGRAMMING_IN_COLON_CANCER	PDHB	SHMT2	RPIA	SLC16A3	ACLY	PGAM1	SLC1A5	HK3	PYCR2	FH	MDH2	SDHB	FASN	PDHA1	TKT	PSAT1	GLUD1	GLS	GPI	LDHA	TIGAR	PYCR1	PKM	GOT2	ACO2	SUCLG2	TALDO1	MIR6741	IDH3A	IDH2	PPAT	PGK1	PFKL	ENO1	DLST	PAICS	GAPDH	MIR6787	SLC2A1	ALDOB	PGD	PSPH	GART	G6PD
WP_METHIONINE_METABOLISM_LEADING_TO_SULPHUR_AMINO_ACIDS_AND_RELATED_DISORDERS	http://www.gsea-msigdb.org/gsea/msigdb/cards/WP_METHIONINE_METABOLISM_LEADING_TO_SULPHUR_AMINO_ACIDS_AND_RELATED_DISORDERS	ADK	MAT1A	CDO1	CBS	GNMT	MAT2B	BHMT	AHCY	CTH	MTR	CSAD
WP_SOMATROPH_AXIS_GH_AND_ITS_RELATIONSHIP_TO_DIETARY_RESTRICTION_AND_AGING	http://www.gsea-msigdb.org/gsea/msigdb/cards/WP_SOMATROPH_AXIS_GH_AND_ITS_RELATIONSHIP_TO_DIETARY_RESTRICTION_AND_AGING	PTEN	MTOR	AKT1	SIRT1	FOXO1	IGF1R
WP_CALORIC_RESTRICTION_AND_AGING	http://www.gsea-msigdb.org/gsea/msigdb/cards/WP_CALORIC_RESTRICTION_AND_AGING	IGF1	TP53	MTOR	PRKAB2	PPARGC1A	AKT1	SIRT1	NAMPT
WP_FIBRIN_COMPLEMENT_RECEPTOR_3_SIGNALING_PATHWAY	http://www.gsea-msigdb.org/gsea/msigdb/cards/WP_FIBRIN_COMPLEMENT_RECEPTOR_3_SIGNALING_PATHWAY	CD14	PLG	TRAF6	NFKB1	TIRAP	SYK	TNF	IRF3	ITGAM	LY96	TICAM1	CXCL3	IFNB1	FGB	FGG	RASSF5	CCL2	IRAK1	NOS2	IRAK2	TLR4	TLR3	MIR718	TICAM2	FGA	IKBKB	IL12B	PIK3CA	IL6	RHOA	CHUK	LBP	IRAK4	TYROBP	AKT1	IKBKG	CBLB	PLAT	ITGB2	SRC	MYD88	CXCL10
WP_RESISTIN_AS_A_REGULATOR_OF_INFLAMMATION	http://www.gsea-msigdb.org/gsea/msigdb/cards/WP_RESISTIN_AS_A_REGULATOR_OF_INFLAMMATION	NFKB1	NFKBIA	TNF	MAPK14	CXCL8	PLCG1	PLCG2	PIK3CG	MAPK1	PLCB2	MAPK3	PLCB3	PLCB4	RELA	PLCD1	PLCD3	IKBKB	IL12B	PIK3CA	PLCB1	IL12A	PIK3CB	PIK3CD	PLCD4	IL6	PLCE1	CHUK	ITPR1	AKT3	AKT1	IKBKG	RETN	AKT2
WP_THERMOGENESIS	http://www.gsea-msigdb.org/gsea/msigdb/cards/WP_THERMOGENESIS	RPS6KA3	CREB5	RPS6KA2	RPS6KB2	SMARCA2	RPS6KB1	SMARCA4	SMARCC1	SMARCB1	RPS6KA1	RPS6	ADCY5	ADCY6	ADCY7	ADCY8	ADCY9	PNPLA2	PPARGC1A	MGLL	FRS2	ACTL6B	MAP3K5	PRKAA1	PRKAA2	SOS1	PRKAB1	PRKAB2	HRAS	KDM1A	BMP8A	ACSL6	KDM3B	RPTOR	BMP8B	PRKAG2	RHEB	SIRT6	ACSL5	ACSL1	ARID1A	PRKAG1	MLST8	MAPK12	NPR1	CPT1A	UCP1	ACSL4	ARID1B	ACSL3	AKT1S1	SLC25A20	CREB3L3	PRKACA	SOS2	PRKACB	MAPK11	PRKACG	CREB3	MAPK13	MAP2K3	TSC1	NRAS	CREB1	ADRB3	CPT1C	CPT2	CPT1B	ZNF516	PRKG1	PRKG2	CREB3L1	CREB3L2	SLC25A29	RPS6KA6	CNR1	PRKAG3	ATF2	MTOR	CREB3L4	PLIN1	PPARG	TSC2	ACTB	ADCY10	KDM3A	KRAS	ADCY4	DPF3	DPF1	GRB2	MAPK14	GCG	KLB	SMARCC2	SMARCD2	ACTG1	SMARCD1	SMARCE1	SMARCD3	FGF21	LIPE	PRDM16	FGFR1	GNAS	ADCY1	ADCY2	ADCY3	ACTL6A
WP_METABOLIC_PATHWAY_OF_LDL_HDL_AND_TG_INCLUDING_DISEASES	http://www.gsea-msigdb.org/gsea/msigdb/cards/WP_METABOLIC_PATHWAY_OF_LDL_HDL_AND_TG_INCLUDING_DISEASES	LIPG	MIR6886	LPL	LIPC	ABCA1	LDLRAP1	CETP	LDLR	ANXA2	APOA1	APOA2	APOE	APOB	LCAT	MTTP	PCSK9	SCARB1
WP_THE_HUMAN_IMMUNE_RESPONSE_TO_TUBERCULOSIS	http://www.gsea-msigdb.org/gsea/msigdb/cards/WP_THE_HUMAN_IMMUNE_RESPONSE_TO_TUBERCULOSIS	SOCS1	TAP1	TYK2	PTPN2	STAT2	STAT1	PSMB8	PIAS1	MED14	IFI35	IFNGR2	JAK1	OAS1	IFNGR1	IFIT3	JAK2	IFIT1	IFNAR2	IFNAR1	MX1	IRF9	IRF1	IFITM1
WP_THE_ALTERNATIVE_PATHWAY_OF_FETAL_ANDROGEN_SYNTHESIS	http://www.gsea-msigdb.org/gsea/msigdb/cards/WP_THE_ALTERNATIVE_PATHWAY_OF_FETAL_ANDROGEN_SYNTHESIS	AKR1C2	HSD17B6	STAR	CYP17A1	CYP11A1	POR	HSD3B2	CYB5A	HSD17B3	AKR1C4	SRD5A2	MIR4651
WP_MET_IN_TYPE_1_PAPILLARY_RENAL_CELL_CARCINOMA	http://www.gsea-msigdb.org/gsea/msigdb/cards/WP_MET_IN_TYPE_1_PAPILLARY_RENAL_CELL_CARCINOMA	HGF	PAK3	PTPN11	NRAS	INSL3	C8orf34	PAK5	PAK2	BRAF	JAK3	ALK	PLCG1	CDC42	PAK4	GAB1	MAPK1	MAPK3	RAP1A	RAP1B	CDKN1A	ARAF	ETS1	AKT1	AKT2	PRCC	PTK2	SRC	KRAS	JUN	RPL11	MET	SOS1	STAT3	HRAS	RAPGEF1	BAD	GRB2	CRKL	CRK	MAPK8	PIK3R3	STRN	ELOA	RAC1	PIK3R1	PIK3R2	RAF1	PAK1	PIK3CA	PIK3CB	PIK3CD	TFE3	AKT3	CBL	SOS2	BUB1B-PAK6	MAP2K1	PAK6	MAP2K2
WP_HEREDITARY_LEIOMYOMATOSIS_AND_RENAL_CELL_CARCINOMA_PATHWAY	http://www.gsea-msigdb.org/gsea/msigdb/cards/WP_HEREDITARY_LEIOMYOMATOSIS_AND_RENAL_CELL_CARCINOMA_PATHWAY	PDHB	PDK1	PRKAG1	HIF1A	NFE2L2	CUL3	PRKAA1	SLC11A2	VEGFA	TP53	PRKAB1	PDHA1	RPS6	PDHA2	EGLN1	LDHA	SLC2A1	ACACA	ACACB	KEAP1
WP_TRYPTOPHAN_CATABOLISM_LEADING_TO_NAD_PRODUCTION	http://www.gsea-msigdb.org/gsea/msigdb/cards/WP_TRYPTOPHAN_CATABOLISM_LEADING_TO_NAD_PRODUCTION	AFMID	KMO	NMNAT3	KYNU	QPRT	NMNAT2	HAAO	NADSYN1	NAPRT	NMNAT1	NMRK1	NMRK2	AADAT	IDO1	TDO2	NAMPT
WP_TRANSCRIPTIONAL_CASCADE_REGULATING_ADIPOGENESIS	http://www.gsea-msigdb.org/gsea/msigdb/cards/WP_TRANSCRIPTIONAL_CASCADE_REGULATING_ADIPOGENESIS	SREBF1	CEBPG	KLF15	CEBPD	CEBPB	CEBPA	GATA3	GATA2	KLF5	PPARG	KLF2	EGR2	DDIT3
WP_OXYSTEROLS_DERIVED_FROM_CHOLESTEROL	http://www.gsea-msigdb.org/gsea/msigdb/cards/WP_OXYSTEROLS_DERIVED_FROM_CHOLESTEROL	RORC	CH25H	IL17F	NR1H2	CYP7B1	GPR183	ESR2	ESR1	CYP27A1	CYP7A1	EPHX2	IL17D	IL25	CYP3A4	CYP46A1	IL17C	HSD3B7	IL17B	DHCR7	NR1I2	IL17A
WP_MTHFR_DEFICIENCY	http://www.gsea-msigdb.org/gsea/msigdb/cards/WP_MTHFR_DEFICIENCY	COMT	CHPT1	BHMT	EHMT1	ASMT	GRIN2D	MTHFR	CASP3	CHDH	GRIN2A	GRIN1	CHKA	PCYT1A	MARS1	MIR4761	MIR6758	HNMT	EHMT2	NDUFAF7	SGMS1	DNMT3B	DNMT3A	DNMT1	CASP9	ALDH7A1	CYCS	PEMT
WP_THE_EFFECT_OF_PROGERIN_ON_THE_INVOLVED_GENES_IN_HUTCHINSONGILFORD_PROGERIA_SYNDROME	http://www.gsea-msigdb.org/gsea/msigdb/cards/WP_THE_EFFECT_OF_PROGERIN_ON_THE_INVOLVED_GENES_IN_HUTCHINSONGILFORD_PROGERIA_SYNDROME	H3C11	H3C8	H3C3	H3C6	H3C2	MIR3198-2	H3C12	H3C10	H3C15	HDAC2	H3-3B	HDAC1	H3-3A	MIR4738	H3C1	KDM1A	H3C4	CBX5	H3C13	MTA3	INPP5K	H3C7	RBBP7	MTA2	CBX1	MTA1	TP53	SREBF1	H3C14	CHD3	SUV39H1	RBBP4	LEF1	MBD2	CBX3	E2F1	MBD3	CHD4	RB1
WP_ROLE_OF_ALTERED_GLYCOLYSATION_OF_MUC1_IN_TUMOUR_MICROENVIRONMENT	http://www.gsea-msigdb.org/gsea/msigdb/cards/WP_ROLE_OF_ALTERED_GLYCOLYSATION_OF_MUC1_IN_TUMOUR_MICROENVIRONMENT	IL6	NFKB1	MUC1	CHUK	NFKBIA	TNF	RELA	IKBKG	IKBKB
WP_CHROMOSOMAL_AND_MICROSATELLITE_INSTABILITY_IN_COLORECTAL_CANCER	http://www.gsea-msigdb.org/gsea/msigdb/cards/WP_CHROMOSOMAL_AND_MICROSATELLITE_INSTABILITY_IN_COLORECTAL_CANCER	TGFB3	TGFBR1	TGFBR2	NTN1	FOS	CSNK1A1L	TGFB1	TGFB2	MLH1	BCL2L11	CCND1	BCL2	TCF7L1	BRAF	MYC	CTNNB1	CSNK1A1	APC2	RALA	CASP3	RALB	MAPK1	MAPK3	TBK1	EXOC2	CDKN1A	LEF1	APC	ARAF	CASP9	AKT1	PTGS2	AKT2	CYCS	RALGDS	KRAS	MSH6	JUN	GADD45B	RAC2	MIR3191	RAC3	PMAIP1	AXIN1	AXIN2	BAD	BIRC5	GADD45G	DCC	BAK1	MAPK8	RAC1	POLK	SMAD2	SMAD3	TP53	SMAD4	RAF1	BAX	GSK3B	RHOA	DDB2	BBC3	AKT3	MAPK9	TCF7	MSH2	MAPK10	MSH3	REL	MAP2K1	TCF7L2	APPL1	GADD45A
WP_RETT_SYNDROME_CAUSING_GENES	http://www.gsea-msigdb.org/gsea/msigdb/cards/WP_RETT_SYNDROME_CAUSING_GENES	SMARCA2	EIF2B2	CDKL5	SMARCA1	SMARCA4	TRRAP	SRRM3	BRAF	TBL1X	CECR2	MECP2	GRIN2B	HDAC5	GRIN2A	MEF2C	SCN1A	HIVEP2	GABRA3	GPS2	ACTL6B	XAB2	KCNJ10	CHD4	FOXG1	HAP1	GABBR2	SYNGAP1	SCN8A	RHOBTB2	SYNE2	HDAC1	HTT	IMPDH2	CRK	GABRD	SHANK3	SCN2A	HDAC8	TBL1XR1	TCF4	TAF1B	SMC1A	NCOR2	MIR5004	NCOR1	SATB2	GNAO1	STXBP1	KDM5B
WP_GENOTOXICITY_PATHWAY	http://www.gsea-msigdb.org/gsea/msigdb/cards/WP_GENOTOXICITY_PATHWAY	TP53I3	RPS27	PCDH8	DAAM1	PLK3	SMAD5	CENPE	PPM1D	MEX3B	DCP1B	E2F8	RBM12B	TIGAR	CCP110	BTG2	BLOC1S2	PTGER4	EI24	TOPORS	TM7SF3	H2BC15	DUSP14	H2BC14	H2BC4	ACTA2	H2BC10	SEL1L	LCE1E	PHLDA3	H1-4	CDKN1A	RRM2B	BRMS1L	SERTAD1	TRIAP1	H2BC8	TNFRSF17	TRIM22	ITPKC	PRKAB1	PRKAB2	H3C4	NLRX1	MDM2	B3GNT2	E2F7	H2BC3	IKBIP	GXYLT1	SEMG2	ARRDC4	AEN	ID2	CEBPD	RAPGEF2	COIL	FBXO22	DDB2	ITPR1	LRRFIP2	CBLB	AMER1	GADD45A
WP_NRF2ARE_REGULATION	http://www.gsea-msigdb.org/gsea/msigdb/cards/WP_NRF2ARE_REGULATION	NFE2L2	CUL3	CEBPB	PIK3CA	HMOX1	MAF	SLC7A11	GSK3B	FYN	EPHB2	GCLM	MAPK8	AIMP2	YES1	PRKCA	GSTA2	INSR	GCLC	NQO1	RBX1	SRC	KEAP1	PGAM5
WP_LIPID_METABOLISM_PATHWAY	http://www.gsea-msigdb.org/gsea/msigdb/cards/WP_LIPID_METABOLISM_PATHWAY	ACLY	PRKAA1	PRKAA2	PRKAB1	PRKAB2	HILPDA	FASN	PDHA1	ACSBG1	BCKDHA	PNPLA2	ACSS2	PRKAR2B	PRKAG2	ACACA	PRKAG1	PRKAR1A	LIPE	PRKAR1B	PRKAR2A	PRKAG3	ABHD5	AKT3	PLIN1	PRKACA	AKT1	PRKACB	AKT2	PRKACG
WP_PHOSPHODIESTERASES_IN_NEURONAL_FUNCTION	http://www.gsea-msigdb.org/gsea/msigdb/cards/WP_PHOSPHODIESTERASES_IN_NEURONAL_FUNCTION	PDE3B	PDE4A	PDE4B	PDE4C	PDE4D	PDE6A	PDE6C	PDE6D	PDE5A	CREB1	AC008397.1	CHRNA7	ADCY5	ADCY6	ADCY7	ADCY8	ADCY9	GUCY1B1	GUCY1A1	PDE1C	PDE2A	PDE3A	NOS1	GRIN2D	GRIN2C	GRIN2B	GRIN2A	GRIN1	DRD2	DRD1	PDE8A	PDE9A	PDE1B	PDE8B	PDE6B	PDE7A	PDE6G	PDE6H	ADCY10	ADCY4	PPP1R1B	GRIA1	ADORA2A	CHRFAM7A	PDE1A	PDE12	PDE7B	GUCY1A2	PDE10A	GUCY1B2	ADCY1	ADCY2	ADCY3	PDE11A
WP_RAS_SIGNALING	http://www.gsea-msigdb.org/gsea/msigdb/cards/WP_RAS_SIGNALING	PTPN11	RASSF1	GNGT2	GNGT1	PLA2G2D	RALBP1	HTR7	GNG11	GNG10	RASAL2	IGF1R	GNG7	PLA2G12A	GNG5	GNG4	BCL2L1	FASLG	GNG3	GNB3	GNB2	PLA1A	GNG13	CDC42	RASSF5	RALA	SHC4	RALB	GAB1	RRAS2	SHC2	GNG8	CALML5	PDGFRA	PLA2G2F	RGL1	GNG12	PLA2G4F	RRAS	CALM1	INSR	PLA2G2E	CALM2	CALM3	PLA2G6	SHOC2	PLA2G10	ABL1	SYNGAP1	PLA2G2A	BRAP	PLA2G4A	ABL2	MET	SOS1	PLA2G5	HRAS	KIT	PLA2G4D	FLT4	FLT3	FLT1	CALML3	PDGFRB	RASGRP2	PLA2G1B	PIK3R1	RAPGEF5	PIK3R2	KDR	RELA	PAK1	IKBKB	PIK3CA	JMJD7-PLA2G4B	ARF6	PIK3CB	TIAM1	PIK3CD	NTRK1	NTRK2	RHOA	PLA2G4B	PRKACA	AKT3	KSR2	PRKACB	SOS2	PRKACG	RASAL1	MAPK9	MAPK10	RASGRP1	REL	MAP2K1	MAP2K2	PAK3	PRKCG	NRAS	PAK5	RASA4B	PAK2	NGFR	PLA2G12B	RASGRP3	PLCG1	NF1	PLCG2	PLA2G4C	PRKCA	KSR1	PLD1	PRKCB	PLAAT3	STK4	PAK4	PLD2	GRIN2B	GRIN2A	LAT	GRIN1	TEK	MAPK1	MAPK3	PLA2G2C	RASAL3	RAP1A	EXOC2	CHUK	RAP1B	ETS2	ETS1	RGL2	AKT1	PLA2G3	SHC3	AKT2	TTBK1	RALGDS	RAB5A	KRAS	RAB5B	NFKB1	RAC2	RAC3	BAD	CSF1R	GNG2	GRB2	GNB4	ELK1	MRAS	AFDN	MAPK8	ZAP70	RASA4	FOXO4	PIK3R3	RAB5C	RAC1	EGFR	CALML4	SHC1	MIR5004	CALML6	RAF1	RIN1	GNB1	FGFR4	FGFR2	FGFR3	FGFR1	RASGRP4	RASA3	PLA2G4E	PLCE1	GNB5	IKBKG	GAB2	RASA1	EPHA2	RASA2	RASGRF1	BUB1B-PAK6	RASGRF2	PAK6
WP_PYRIMIDINE_METABOLISM_AND_RELATED_DISEASES	http://www.gsea-msigdb.org/gsea/msigdb/cards/WP_PYRIMIDINE_METABOLISM_AND_RELATED_DISEASES	RRM2	RRM1	TYMS	CPS1	TYMP	TK2	UMPS	CAD	DHODH	GLS2	NT5C3A	RRM2B	DPYS	DPYD	UPB1	OTC	NT5C
WP_PURINE_METABOLISM_AND_RELATED_DISORDERS	http://www.gsea-msigdb.org/gsea/msigdb/cards/WP_PURINE_METABOLISM_AND_RELATED_DISORDERS	PPAT	PFAS	MAT2A	XDH	PNP	PRPS1	AMPD1	HPRT1	TPMT	ATIC	ITPA	APRT	ADA	IMPDH1	RRM2B	ADSL	PAICS	ADSS2	AOX1	GRM5	DGUOK	GART
WP_VITAMIN_B6DEPENDENT_AND_RESPONSIVE_DISORDERS	http://www.gsea-msigdb.org/gsea/msigdb/cards/WP_VITAMIN_B6DEPENDENT_AND_RESPONSIVE_DISORDERS	PIGV	ALPI	ALDH7A1	PNPO	AASS
WP_FERROPTOSIS	http://www.gsea-msigdb.org/gsea/msigdb/cards/WP_FERROPTOSIS	MAP1LC3C	SLC11A2	SLC39A8	FTH1	SLC40A1	NCOA4	STEAP3	HMOX1	ACSL6	CYBB	CP	MAP1LC3B	TF	SAT1	VDAC2	GCLC	VDAC3	ACSL5	ATG7	ACSL1	SLC39A14	ATG5	SLC3A2	TFRC	TP53	LPCAT3	PCBP1	FTMT	PCBP2	ACSL4	SLC7A11	ACSL3	FTL	ALOX15	GCLM	MAP1LC3A	PRNP	SAT2	GSS	GPX4
WP_DISORDERS_OF_THE_KREBS_CYCLE	http://www.gsea-msigdb.org/gsea/msigdb/cards/WP_DISORDERS_OF_THE_KREBS_CYCLE	DLST	SUCLG1	SUCLA2	PDHX	DHTKD1	SUCLG2	FH
WP_EPITHELIAL_TO_MESENCHYMAL_TRANSITION_IN_COLORECTAL_CANCER	http://www.gsea-msigdb.org/gsea/msigdb/cards/WP_EPITHELIAL_TO_MESENCHYMAL_TRANSITION_IN_COLORECTAL_CANCER	CLDN12	TGFB3	TGFBR1	TGFBR2	OCLN	MPP5	MIR4683	CLDN14	TGFB1	SNAI2	TGFB2	RBPJ	FOXM1	FOXC2	EZH2	CDH1	MMP15	CLDN23	TWIST2	PDCD6	MEF2D	HIF1A	FOXQ1	DLK1	PKD1	CLDN8	CLDN15	TWIST1	CLDN10	CLDN1	WNT4	CLDN19	CLDN6	CLDN2	CLDN17	NOTCH1	VTN	NOTCH2	NOTCH3	NOTCH4	SLC7A14-AS1	TRAF6	SOS1	CDH2	HRAS	MIR6511B1	NR2C2	WNT16	CLDN9	FZD5	FZD3	GDF15	CLDN22	NRP2	PKP1	PKP2	WNT3	FZD1	WNT2	FZD4	PIK3R1	STRAP	WNT6	PIK3R2	TUSC3	SMAD2	WNT5A	MAPK12	SMAD3	CRB3	WNT7B	FZD8	SMAD4	WNT7A	FZD9	PAK1	WNT8B	FZD6	WNT8A	FZD7	ID2	ID1	PIK3CA	PIK3CB	WNT1	PIK3CD	MAP2K6	FN1	CLDN7	CLDN3	CLDN4	AKT3	SOS2	MAPK11	MAP2K4	FZD10	ZEB1	MAPK13	MAP2K1	MAP2K2	MAP2K3	CTDSP1	WNT9B	WNT9A	CLDN5	TJP1	WNT10B	WNT2B	WNT11	CTNNB1	WNT10A	FMNL2	EED	ITGA5	JAG2	CLDN18	MAPK1	MAPK3	MIR6755	LATS2	PROX1	JUP	DLL4	SPARC	AKT1	CLDN20	AKT2	KRAS	DLL1	COL4A4	COL4A3	COL4A2	COL4A1	DSP	CLDN24	GRB2	MAPK14	NUBPL	MAPK8	PIK3R3	ZEB2	LRP6	WNT3A	LRP5	CLDN11	TP53	SHC1	RAF1	JAG1	SUZ12	GSK3B	RBBP4	WNT5B	FZD2	COL4A6	COL4A5	MMP2	DLL3	CDKL2	CLDN16	EIF5A2	SNAI1	TMPRSS4	MMP9
WP_TYPE_2_PAPILLARY_RENAL_CELL_CARCINOMA	http://www.gsea-msigdb.org/gsea/msigdb/cards/WP_TYPE_2_PAPILLARY_RENAL_CELL_CARCINOMA	CUL2	TGFB3	VEGFA	MIR5572	EPAS1	EP300	TGFB1	FH	MIR1281	TGFB2	CTSK	COL21A1	ELOC	RBX1	CADM2	ELOB	ARNT2	DVL2	HIF1A	SFPQ	PDGFB	EGLN3	TGFA	EGLN2	TFE3	EGLN1	BIRC7	CDKN1A	CREBBP	SLC2A1	TFEB	ARNT	PRCC	DIAPH1	VHL	SETD2
WP_REGULATION_OF_SISTER_CHROMATID_SEPARATION_AT_THE_METAPHASEANAPHASE_TRANSITION	http://www.gsea-msigdb.org/gsea/msigdb/cards/WP_REGULATION_OF_SISTER_CHROMATID_SEPARATION_AT_THE_METAPHASEANAPHASE_TRANSITION	MAD2L1	ANAPC11	PTTG1	SMC1A	ESPL1	SMC3	MAD1L1	CENPE	BUB3	ANAPC2	MIR3610	CDC20	BUB1	BUB1B	RAD21	STAG1
WP_VITAMIN_D_IN_INFLAMMATORY_DISEASES	http://www.gsea-msigdb.org/gsea/msigdb/cards/WP_VITAMIN_D_IN_INFLAMMATORY_DISEASES	NFKB1	NFKBIA	RXRA	SMAD3	RELA	TNF	SMAD4	PPP3CA	VDR	NFATC1	IKBKB	MED14	DUSP1	MAP2K6	IL6	CHUK	MAPK14	NR3C1	IKBKG	PPP3R1	MAP3K1	MAP2K3
WP_THIAMINE_METABOLIC_PATHWAYS	http://www.gsea-msigdb.org/gsea/msigdb/cards/WP_THIAMINE_METABOLIC_PATHWAYS	TPK1	BCKDK	SLC19A3	SLC25A19	SLC19A2	TKT	PDHA1	OGDH	BCKDHA
WP_OLIGODENDROCYTE_SPECIFICATION_AND_DIFFERENTIATION_LEADING_TO_MYELIN_COMPONENTS_FOR_CNS	http://www.gsea-msigdb.org/gsea/msigdb/cards/WP_OLIGODENDROCYTE_SPECIFICATION_AND_DIFFERENTIATION_LEADING_TO_MYELIN_COMPONENTS_FOR_CNS	MAG	MBP	TNF	OLIG1	BMP2	CXCL2	BMP4	FGF2	IGF1	IL1B	SHH	NKX2-2	LIF	OLIG2	MOG	SOX5	NKX2-6	PDGFB	SOX10	PLP1	MYT1	SOX9	MIR6073	CNTF	SOX6	CNP	CXCL1	SOX8	OMG	ASCL1	GLI2
WP_VIRAL_ACUTE_MYOCARDITIS	http://www.gsea-msigdb.org/gsea/msigdb/cards/WP_VIRAL_ACUTE_MYOCARDITIS	SOCS1	MIR7705	TNF	ITGAL	CREB1	PYCARD	TGFB1	JAK1	AIF1	CCND1	IL2	BCL2	BCL2L1	CASP1	NOS1	CASP2	BID	CASP3	CD40LG	CASP6	JKAMP	TLR4	TLR3	MAPK1	SGCB	MAPK3	SGCA	SGCG	SGCD	CXCR4	NOD2	IL6	CASP7	EIF4G2	CASP8	CAAP1	CASP9	EIF4G1	CD4	EDN1	AKT1	ACTB	CYCS	ITGB2	SRC	RAC2	ABL1	NFKB2	TLR5	RAC3	STAT1	ABL2	SOS1	STAT3	TICAM1	DMD	DFFB	IFNG	DFFA	ILK	CCR5	PTCRA	CCR3	CAV1	MYH6	KRT8	PIK3R1	MICA	PABPC1	ENDOG	IL12B	IL12A	BAX	PARP1	CXADR	GSK3B	HLA-DMA	FYN	BNIP2	LAMA2	CD80	IL10	CHRAC1	RASA1	DAG1	MMP9	CD55
WP_DISORDERS_OF_FOLATE_METABOLISM_AND_TRANSPORT	http://www.gsea-msigdb.org/gsea/msigdb/cards/WP_DISORDERS_OF_FOLATE_METABOLISM_AND_TRANSPORT	SHMT2	TYMS	SLC46A1	ATIC	FOLR1	DHFR	MTHFD1	MTHFR	GART	ALDH1L1	MTR	MTHFS	FTCD
WP_VITAMIN_B12_DISORDERS	http://www.gsea-msigdb.org/gsea/msigdb/cards/WP_VITAMIN_B12_DISORDERS	MMAB	MMUT	CUBN	MTRR	MMADHC	CBLIF	MMACHC	MMAA	CD320	AMN	MTR	TCN2	TCN1
WP_ULTRACONSERVED_REGION_339_MODULATION_OF_TUMOR_SUPPRESSOR_MICRORNAS_IN_CANCER	http://www.gsea-msigdb.org/gsea/msigdb/cards/WP_ULTRACONSERVED_REGION_339_MODULATION_OF_TUMOR_SUPPRESSOR_MICRORNAS_IN_CANCER	CCNE2	TP53	MIR95	MIR663B	MIR339
WP_OMEGA9_FA_SYNTHESIS	http://www.gsea-msigdb.org/gsea/msigdb/cards/WP_OMEGA9_FA_SYNTHESIS	ACSL1	MIR6734	FADS2	FADS1	ELOVL6	ELOVL1	FASN	ACSL4	ACSL3	ACOT2	MIR1908	SCD5	ELOVL3	ELOVL2	ELOVL5	SCD
WP_MITOCHONDRIAL_COMPLEX_I_ASSEMBLY_MODEL_OXPHOS_SYSTEM	http://www.gsea-msigdb.org/gsea/msigdb/cards/WP_MITOCHONDRIAL_COMPLEX_I_ASSEMBLY_MODEL_OXPHOS_SYSTEM	NDUFA1	NDUFA2	NDUFA3	ACAD9	NDUFV2	NDUFA12	NDUFS2	NDUFS3	NDUFV1	NDUFS4	NDUFS5	NDUFS6	DMAC1	NDUFAF3	MT-ND5	MT-ND6	NDUFAF4	FOXRED1	ECSIT	NDUFA5	NDUFV3	MT-ND1	MT-ND2	MT-ND4	NDUFAF6	TMEM70	MT-ND4L	NDUFA10	NDUFAB1	DMAC2	NDUFB1	NDUFB2	NDUFB3	COA1	TMEM186	TIMMDC1	TMEM126B	NUBPL	NDUFAF1	NDUFA6	NDUFA7	NDUFA8	NDUFB11	NDUFAF2	NDUFAF7	NDUFB10	NDUFC1	NDUFC2	NDUFS1	NDUFA13	NDUFB4	NDUFB5	NDUFB6	NDUFB7	NDUFB8	NDUFB9
WP_NETRINUNC5B_SIGNALING_PATHWAY	http://www.gsea-msigdb.org/gsea/msigdb/cards/WP_NETRINUNC5B_SIGNALING_PATHWAY	PTPN11	TNF	NTN1	ARHGEF12	DAPK1	PRKCA	CCL2	CASP3	INPP5D	YAP1	UNC5B	ITGB4	MAPK1	MAPK3	SELE	VCAM1	MYF5	PLEKHH1	ALPL	AKT1	SRC	PTK2	JUN	AGAP2	ICAM1	PPP2R1B	MAPK14	COL1A1	ROBO4	RAC1	KDR	TP53	RAF1	PPP1CA	IL1A	NTN4	CIP2A	PTK2B	PIK3CA	CCN2	RGMA	DCSTAMP	RHOA	NTN3	FYN	CDH5	IL10	RLF	PTPA	NEO1	MAP2K1	MAP2K2
WP_CANONICAL_NFKB_PATHWAY	http://www.gsea-msigdb.org/gsea/msigdb/cards/WP_CANONICAL_NFKB_PATHWAY	NFKB1	NFKBIA	CHUK	RELA	NFKBIE	IKBKB	IKBKG	REL
WP_SPHINGOLIPID_METABOLISM_INTEGRATED_PATHWAY	http://www.gsea-msigdb.org/gsea/msigdb/cards/WP_SPHINGOLIPID_METABOLISM_INTEGRATED_PATHWAY	SGMS2	CERS5	UGT8	SPTLC1	SMPD1	CERS1	SPTLC2	CERK	SGPP2	UGCG	CERS2	DEGS2	CERS3	SGPP1	DEGS1	SGMS1	GDF1	CERS6	KDSR	CERS4	SGPL1	ASAH1	SPHK1	PLPP3	SPHK2
WP_OVERVIEW_OF_INTERFERONSMEDIATED_SIGNALING_PATHWAY	http://www.gsea-msigdb.org/gsea/msigdb/cards/WP_OVERVIEW_OF_INTERFERONSMEDIATED_SIGNALING_PATHWAY	STAT2	STAT1	IFNA5	IFNA4	IFNA2	IFNE	IFNGR2	IFNL3	IFNL1	IFNA1	JAK1	IFNL2	JAK2	IFNGR1	IFNK	IFNG	IFNB1	IFNAR2	IFNAR1	PRKCA	IRF9	TYK2	PIK3R1	IFNLR1	IFNA21	IFNA17	PIK3CA	IFNL4	IFNA16	IFNA14	IFNA13	IFNA10	IL10RB	IFNA8	IFNW1	IFNA7	IFNA6
WP_INTERACTIONS_BETWEEN_IMMUNE_CELLS_AND_MICRORNAS_IN_TUMOR_MICROENVIRONMENT	http://www.gsea-msigdb.org/gsea/msigdb/cards/WP_INTERACTIONS_BETWEEN_IMMUNE_CELLS_AND_MICRORNAS_IN_TUMOR_MICROENVIRONMENT	SOCS1	TGFB3	MIR200B	TRAF6	NFKB1	MIR200A	CCL5	NFKB2	TGFBR2	MIR203A	MIR200C	MIRLET7D	MIR27A	STAT3	IL2RG	IL2RB	TGFB1	TGFB2	MIR23A	IL2RA	TLR7	CD274	CCL2	TLR4	MIR210	MIR212	PDCD1	MIR138-2	CTLA4	MIR203B	IL4R	CD80	IRAK4	TLR8	IL4	CD86	STAT6	MIR138-1	PIAS3	CXCL10
WP_22Q112_DELETION_SYNDROME	http://www.gsea-msigdb.org/gsea/msigdb/cards/WP_22Q112_DELETION_SYNDROME	SNAP29	HAND2	FOXC2	THAP7	SHH	CDC42	SEPTIN5	CHRD	AC023491.2	TANGO2	DGCR2	VWF	RIMBP3B	TSSK2	CYP26A1	HIRA	AIFM3	DGCR8	ALDH4A1	C22orf39	SLC2A4	MIR6816	PITX2	SHOC2	P2RX6	ZDHHC8	ASF1A	FOXC1	NKX2-5	MRPL40	KLHL22	TMEM191A	CCDC188	GGT2	UFD1	PI4KA	ARVCF	CDC45	TSKS	ZNF74	TBX1	CYP26B1	HES1	SCARF2	CLDN5	LZTR1	ALDH1A2	DGCR6	DGCR5	DGCR11	GLUD1	MIR1306	DROSHA	SLC7A4	FAM230E	LINC00896	DRD2	FOXA2	LINC01637	ESS2	MIR4761	PAX3	ACTA2	MIR3618	SERPIND1	RTL10	PPP1CB	CLTCL1	TUBA3FP	TXNRD2	PRODH	RANBP1	EMC10	GBX2	HIRIP3	MIR3198-2	SLC25A1	FGF8	CBX5	COMT	DGCR6L	CRKL	MED15	SRF	ACTC1	GSC2	OAT	CYP26C1	EGFR	HIC2	RTN4R	RAF1	FGFR2	LRRC74B	FGFR1	GP1BB	GP1BA	GNB1L	TRMT2A	FGF10	GP9	GP5
WP_NEURAL_CREST_CELL_MIGRATION_IN_CANCER	http://www.gsea-msigdb.org/gsea/msigdb/cards/WP_NEURAL_CREST_CELL_MIGRATION_IN_CANCER	PAK3	TRIO	STAT3	FOS	PAK5	F2RL2	EPHB6	EPHB4	SORT1	PAK2	NGFR	ARF1	PIK3R6	EPHB3	EPHB2	EPHB1	PIK3R3	MIR3620	PAK4	RAC1	PIK3CG	PIK3R4	PAK1	TWIST1	PIK3CA	PIK3R5	PIK3CB	PIK3CD	TIAM1	NTRK2	RHOA	NGEF	KIDINS220	AKT3	MMP2	AKT1	AKT2	BDNF	MMP8	BUB1B-PAK6	MMP9	PAK6	CDH11	JUN
WP_OMEGA3OMEGA6_FA_SYNTHESIS	http://www.gsea-msigdb.org/gsea/msigdb/cards/WP_OMEGA3OMEGA6_FA_SYNTHESIS	ACSL1	PLA2G6	ACOX3	FADS2	PLA2G4A	PLA2G5	FADS1	ACSL4	ACSL3	ACOT2	PLA2G4B	MIR1908	ELOVL2	ELOVL5	ACOX1
WP_CYSTEINE_AND_METHIONINE_CATABOLISM	http://www.gsea-msigdb.org/gsea/msigdb/cards/WP_CYSTEINE_AND_METHIONINE_CATABOLISM	MAT1A	ETHE1	AHCY	SQOR	CTH	CSAD	CDO1	CBS	SUOX	BHMT	MPST	GCLC	GSS	GOT1	MTR
WP_THYROID_HORMONES_PRODUCTION_AND_THEIR_PERIPHERAL_DOWNSTREAM_SIGNALLING_EFFECTS	http://www.gsea-msigdb.org/gsea/msigdb/cards/WP_THYROID_HORMONES_PRODUCTION_AND_THEIR_PERIPHERAL_DOWNSTREAM_SIGNALLING_EFFECTS	DUOX2	TRH	RPS6KB1	MAP4K5	TTF2	TSC1	RPS6	DIO2	DIO1	ADRB3	CTNNB1	ADCY8	NHSL1	PNPLA2	IYD	SHH	PPARGC1A	ZNF516	MGLL	FOXO1	DIO3	TSHR	TSHB	PRKG2	ITGB3	MAPK1	FRS2	WNT4	TPO	AQP7	RPS6KA6	CASP9	ATF2	MTOR	NOTCH1	PRKCQ	PLIN1	ITGAV	ACTL6B	TSC2	PPARG	NPY	SRC	PAX8	SLCO1C1	THRB	TBC1D4	THRA	RXRA	DUOXA2	POMC	SOS1	HRAS	KDM1A	MDM2	BAD	KDM3B	GRB2	MAPK14	RPTOR	SLC16A10	KLB	SLC16A2	RHEB	SIRT6	SLC5A5	FGF21	MLST8	NPR1	TP53	RAF1	TG	PRDM16	AGRP	MAFA	PIK3CA	PLCB1	TTF1	FGFR1	UCP1	SLC26A4	MC4R	GSK3B	AKT1S1	ITPR2	AKT3	PRKACA	ADCY3	MAPKAPK3	CREB3	MAP2K1	NPPA	PFKFB2	NPPB	SECISBP2L
WP_CELL_MIGRATION_AND_INVASION_THROUGH_P75NTR	http://www.gsea-msigdb.org/gsea/msigdb/cards/WP_CELL_MIGRATION_AND_INVASION_THROUGH_P75NTR	TRIO	STAT3	NGFR	ARF1	MIR3620	RAC1	ADAMTS13	PAK1	TWIST1	TIAM1	EFNA2	EFNA1	NTRK2	RHOA	PARD3	KIDINS220	AKT3	MMP2	AKT1	EFNB3	AKT2	EFNB2	BDNF	EFNB1	MMP8	EFNA5	MMP9	EFNA4	EFNA3	JUN	CDH11
WP_CONTROL_OF_IMMUNE_TOLERANCE_BY_VASOACTIVE_INTESTINAL_PEPTIDE	http://www.gsea-msigdb.org/gsea/msigdb/cards/WP_CONTROL_OF_IMMUNE_TOLERANCE_BY_VASOACTIVE_INTESTINAL_PEPTIDE	VIP	CTLA4	IL12A	TGFB1	IL2	FAS	IFNG	IL5	CD28	IL4	CD80	IL10	CD86
WP_RELATIONSHIP_BETWEEN_INFLAMMATION_COX2_AND_EGFR	http://www.gsea-msigdb.org/gsea/msigdb/cards/WP_RELATIONSHIP_BETWEEN_INFLAMMATION_COX2_AND_EGFR	NRAS	ESR1	HRAS	BRAF	PLA1A	PTGER1	PTGER2	PTGER3	PTGER4	PTGES2	EGFR	PIK3CG	MAPK1	MAPK3	PIK3CA	PIK3CB	PIK3CD	CYP19A1	AKT3	MMP1	AKT1	PTGS2	AKT2	SRC	KRAS
WP_PKCGAMMA_CALCIUM_SIGNALING_PATHWAY_IN_ATAXIA	http://www.gsea-msigdb.org/gsea/msigdb/cards/WP_PKCGAMMA_CALCIUM_SIGNALING_PATHWAY_IN_ATAXIA	HOMER3	RYR3	GNA14	PDK1	TRPC3	PRKCG	PLCB2	PLCB3	PLCB4	GRIA3	GRIA2	GRIA1	PLCB1	ATP2B2	GRM1	GNA11	GNAQ	CACNA1A	ITPR1	GRIA4	CA8	GNA15
WP_IL10_ANTIINFLAMMATORY_SIGNALING_PATHWAY	http://www.gsea-msigdb.org/gsea/msigdb/cards/WP_IL10_ANTIINFLAMMATORY_SIGNALING_PATHWAY	JAK1	IL6	STAT2	IL10RB	STAT1	BLVRA	IL10RA	BLVRB	STAT3	IL10	IL1A	HMOX1
WP_SELECTIVE_EXPRESSION_OF_CHEMOKINE_RECEPTORS_DURING_TCELL_POLARIZATION	http://www.gsea-msigdb.org/gsea/msigdb/cards/WP_SELECTIVE_EXPRESSION_OF_CHEMOKINE_RECEPTORS_DURING_TCELL_POLARIZATION	CCL4	TGFB3	TGFB1	IFNGR2	TGFB2	CSF2	IL2	IFNGR1	CCR7	IFNG	IL18R1	CCR5	CCR4	CCR3	CCL3	CD40LG	CCR2	CXCR4	IL12RB2	CCR1	IL12RB1	IL12B	IL12A	CXCR3	IL5	CD28	IL4R	IL4	CD4
WP_NEURAL_CREST_CELL_MIGRATION_DURING_DEVELOPMENT	http://www.gsea-msigdb.org/gsea/msigdb/cards/WP_NEURAL_CREST_CELL_MIGRATION_DURING_DEVELOPMENT	PAK3	TRIO	STAT3	FOS	PAK5	F2RL2	EPHB6	EPHB4	PAK2	NGFR	ARF1	PIK3R6	EPHB3	EPHB2	EPHB1	PIK3R3	MIR3620	PAK4	RAC1	PIK3CG	PIK3R4	PAK1	TWIST1	PIK3CA	PIK3R5	PIK3CB	PIK3CD	TIAM1	RHOA	NGEF	AKT3	MMP2	AKT1	AKT2	BDNF	MMP8	BUB1B-PAK6	MMP9	PAK6	CDH11	JUN
WP_MOLYBDENUM_COFACTOR_MOCO_BIOSYNTHESIS	http://www.gsea-msigdb.org/gsea/msigdb/cards/WP_MOLYBDENUM_COFACTOR_MOCO_BIOSYNTHESIS	MTARC2	XDH	SUOX	AOX1	GPHN	MOCS1	MOCS2
WP_FBXL10_ENHANCEMENT_OF_MAPERK_SIGNALING_IN_DIFFUSE_LARGE_BCELL_LYMPHOMA	http://www.gsea-msigdb.org/gsea/msigdb/cards/WP_FBXL10_ENHANCEMENT_OF_MAPERK_SIGNALING_IN_DIFFUSE_LARGE_BCELL_LYMPHOMA	H3C11	H3C8	MIR7107	H3C3	H3C6	H3C2	H3C12	H3C10	H3C15	H3-3B	H3-3A	MIR4738	H3C1	H3C4	H3C13	H2AJ	EZH2	H2AZ1	H2AX	MACROH2A2	EED	H3C7	H2AB2	RNF2	MAPK1	MAPK3	MIR6755	H2AZ2	MACROH2A1	H2AB1	H3C14	SUZ12	PCGF1	BCOR	H2AB3	KDM2B	BCL6	DUSP6
WP_HEPATITIS_B_INFECTION	http://www.gsea-msigdb.org/gsea/msigdb/cards/WP_HEPATITIS_B_INFECTION	FADD	CREB5	TGFB3	TGFBR1	TGFBR2	EP300	TGFB1	TGFB2	BCL2	MYC	FAS	FASLG	BID	MAVS	TYK2	MAP3K7	ARAF	IRAK4	MAP3K1	MYD88	TRAF3	IKBKE	TRAF6	TIRAP	STAT2	STAT1	STAT4	SOS1	IRF3	STAT3	HRAS	TICAM1	ATP6AP1	IRAK1	PIK3R1	PIK3R2	SMAD2	SMAD3	MAPK12	RELA	SMAD4	IKBKB	PTK2B	PIK3CA	PIK3CB	PIK3CD	MAP2K6	MAP2K7	DDB2	DDB1	CREB3L3	AKT3	STAT5B	MAPK11	STAT5A	SOS2	MAPK9	MAP2K4	IRF7	MAPK10	STAT6	CREB3	MAPK13	MAP2K1	MAP2K2	MAP2K3	PRKCG	TNF	NFATC1	NRAS	SLC10A1	NFATC2	FOS	CREB1	IFNA5	IFNA4	IFNA2	MIR1281	IFNA1	JAK1	JAK2	BRAF	JAK3	DDX3X	APAF1	PRKCA	PRKCB	CASP3	YWHAQ	TAB1	TLR4	TLR3	MIR718	MAPK1	MAPK3	PCNA	CREB3L1	YWHAZ	CREB3L2	TICAM2	IFNA21	IFNA17	TLR2	IFNA16	IL6	TBK1	IFNA14	IFNA13	CDKN1A	CHUK	IFNA10	CASP8	ATF6B	IFNA8	CREBBP	CASP9	IFNA7	ATF2	CASP10	CREB3L4	IFNA6	AKT1	NFATC3	AKT2	NFATC4	CYCS	YWHAB	SRC	KRAS	JUN	NFKB1	IFIH1	DDX58	BAD	HSPG2	BIRC5	GRB2	MAPK14	IFNB1	CXCL8	ELK1	IFNAR1	MAPK8	PIK3R3	EGR2	VDAC3	CASP12	RAF1	BAX	TAB2	EGR3	ATF4	IKBKG	MMP9
WP_BILE_ACIDS_SYNTHESIS_AND_ENTEROHEPATIC_CIRCULATION	http://www.gsea-msigdb.org/gsea/msigdb/cards/WP_BILE_ACIDS_SYNTHESIS_AND_ENTEROHEPATIC_CIRCULATION	ABCG8	MIR6886	ABCG5	MAPK1	MAPK3	FGF19	SLC10A2	SLC10A1	FGFR4	CYP7A1	FXR1	LDLR	ABCB11
WP_SIGNAL_TRANSDUCTION_THROUGH_IL1R	http://www.gsea-msigdb.org/gsea/msigdb/cards/WP_SIGNAL_TRANSDUCTION_THROUGH_IL1R	MIR6502	TGFB3	NFKB1	TRAF6	NFKBIA	TNF	TGFB1	TGFB2	MAP3K14	IFNA1	TOLLIP	IL1RN	IL1RAP	IFNB1	MAPK14	IL1R1	IL1B	MAPK8	IRAK1	IRAK2	TAB1	MIR718	RELA	MAP3K7	IL1A	IKBKB	MAP2K6	IL6	ECSIT	CHUK	MAP3K1	IRAK3	MYD88	MAP2K3	JUN
WP_FRAGILE_X_SYNDROME	http://www.gsea-msigdb.org/gsea/msigdb/cards/WP_FRAGILE_X_SYNDROME	PICK1	PTPN11	RPS6KB1	ARHGAP32	DEPTOR	APP	EIF4A1	CLTC	CLTB	CLTA	KCND2	MECP2	EIF4EBP2	GAB1	EIF4E	ABAT	GABRB2	EPHA4	DLG4	GABRA1	EIF4G1	TBC1D7	ARAF	CAMK1	ABCD3	PDK1	SYNGAP1	TECR	MIR639	SOS1	TARBP2	AGAP2	GAD1	GRIP1	PTPN5	GABRG2	RPTOR	GABRD	RHEB	EEF1A1	CAMK4	CAMK2A	DNM1	CAMK2B	SLC6A1	TELO2	HCN1	MLST8	PRKAR1A	CPT1A	AKAP5	PIK3CB	PTEN	NTRK2	ITPR1	AKT1S1	FMR1	PRKACA	GPHN	MAP2K1	MAP2K2	DICER1	MAP1B	TSC1	CREB1	CYFIP2	BRAF	DLGAP3	PLCG1	NF1	PRKCA	MKNK1	GRIN2B	GRIN2A	AGO2	GRIN1	ALDH5A1	TTI1	MAPK1	SLC16A1	AP2A1	AP2B1	GRM1	CDKN2A	CNR1	DNM2	RAP1GAP	MTOR	AKT1	TSC2	CLTCL1	GRM5	SRC	KRAS	SH3GL1	GRIA2	GRIA1	HOXB8	GRB2	PPP3CA	SHC1	MIR5004	HOMER1	RAF1	PPP1CA	AP2S1	AP2M1	PLCB1	ARC	CYFIP1	FYN	ALDH3A2	GRIP2	SH3GL3	BDNF	PPP2R5B	DAG1	MMP9	KCNC1	DUSP3	EPS8L1	SHANK1
WP_TRANSLATION_INHIBITORS_IN_CHRONICALLY_ACTIVATED_PDGFRA_CELLS	http://www.gsea-msigdb.org/gsea/msigdb/cards/WP_TRANSLATION_INHIBITORS_IN_CHRONICALLY_ACTIVATED_PDGFRA_CELLS	PRKCD	PDK1	RPS6KA2	RPS6KB2	RPS6KB1	EIF4G3	PIM2	RPS6KA1	RPS6	EIF4B	CSNK2A1	EIF4A2	EIF4A1	MAPK14	RPTOR	MAPK8	PRKCA	PIK3R3	EIF4EBP1	EIF4E	PIK3CG	PIK3R1	PIK3R2	MAPK1	MAPK3	RPS6KA4	MIR4680	PIK3CA	RPS6KA5	PIK3CB	PIM1	MAP2K5	MAP2K6	PDCD4	MAP2K7	MIR1248	EIF4G1	MTOR	PRKACA	AKT3	AKT1	MAP2K4	MAPK9	AKT2	MAPK10	MAP2K1	MAP2K2	MAP2K3
WP_NONALCOHOLIC_FATTY_LIVER_DISEASE	http://www.gsea-msigdb.org/gsea/msigdb/cards/WP_NONALCOHOLIC_FATTY_LIVER_DISEASE	MLXIP	MAP3K11	NDUFA1	NDUFA2	NDUFA3	COX6B1	TGFB1	MLXIPL	NDUFS8	COX6A1	BCL2L11	NDUFV2	NDUFA11	FAS	FASLG	UQCRQ	CDC42	INS	NDUFA12	NDUFS2	CCL2	BID	NDUFS3	NDUFV1	NDUFS4	NDUFS5	NDUFS6	COX6A2	IRS2	COX8A	COX7C	ITCH	ADIPOR1	COX7B	COX7A2	COX7A1	COX6C	COX7B2	UQCR10	NDUFA4	NDUFV3	NDUFA5	INSR	MAP3K5	TRAF2	PRKAA1	RXRA	PRKAA2	PRKAB1	PRKAB2	MIR7113	PKLR	PRKAG2	NDUFS7	NDUFB11	COX5A	PIK3R1	PIK3R2	PRKAG1	RELA	SDHA	IL1A	IKBKB	ADIPOQ	PIK3CA	PIK3CB	PIK3CD	MT-CYB	COX6B2	BBC3	COX8C	AKT3	MAPK9	MT-CO1	MT-CO2	MT-CO3	IRS1	DDIT3	TNF	PPARA	SDHC	SOCS3	SDHB	SMAD7	SDHD	UQCR11	IL1B	CASP3	LEP	LEPR	MLX	CYC1	ERN1	TNFRSF1A	XBP1	NR1H3	SREBF1	VCAM1	UQCRHL	IL6R	IL6	CASP7	PRKAG3	CASP8	ADIPOR2	AKT1	AKT2	CYCS	NDUFA4L2	JUN	UQCRC2	UQCRC1	NFKB1	MIR4691	UQCRFS1	COX7A2L	MIR3191	UQCRH	NDUFC2-KCTD14	UQCRB	NDUFA10	NDUFAB1	COX4I2	NDUFB1	NDUFB2	NDUFB3	CXCL8	BAK1	MAPK8	PIK3R3	NDUFA6	VMP1	NDUFA7	RAC1	NDUFA8	NDUFA9	NR1H4	CYP2E1	EIF2AK3	CEBPA	MIR21	BAX	NDUFB10	COX4I1	EIF2S1	GSK3B	NDUFC1	SNORD138	GSK3A	NDUFC2	NDUFS1	ATF4	NDUFA13	NDUFB4	NDUFB5	NDUFB6	NDUFB7	NDUFB8	COX5B	NDUFB9
WP_PLATELETMEDIATED_INTERACTIONS_WITH_VASCULAR_AND_CIRCULATING_CELLS	http://www.gsea-msigdb.org/gsea/msigdb/cards/WP_PLATELETMEDIATED_INTERACTIONS_WITH_VASCULAR_AND_CIRCULATING_CELLS	TLR4	PF4	TGFB3	CCL5	SELE	VCAM1	ICAM1	TGFB1	TLR2	TGFB2	TLR7	IL1B	SELP	CCL2	SELPLG	CD40	CD40LG
WP_MFAP5_EFFECT_ON_PERMEABILITY_AND_MOTILITY_OF_ENDOTHELIAL_CELLS_VIA_CYTOSKELETON_REARRANGEMENT	http://www.gsea-msigdb.org/gsea/msigdb/cards/WP_MFAP5_EFFECT_ON_PERMEABILITY_AND_MOTILITY_OF_ENDOTHELIAL_CELLS_VIA_CYTOSKELETON_REARRANGEMENT	ITGB3	MAPK1	MAPK3	CREB1	TJP1	MFAP5	PXN	ITPR1	ITGAV	LPP	PLCG1	PRKCQ	VCL	MYL2	PTK2	JUN	MYLK	ACTN1
WP_CEREBRAL_ORGANIC_ACIDURIAS_INCLUDING_DISEASES	http://www.gsea-msigdb.org/gsea/msigdb/cards/WP_CEREBRAL_ORGANIC_ACIDURIAS_INCLUDING_DISEASES	D2HGDH	ALDH7A1	L2HGDH	ADHFE1	MDH2	GCDH	IDH2
WP_GAMMAGLUTAMYL_CYCLE_FOR_THE_BIOSYNTHESIS_AND_DEGRADATION_OF_GLUTATHIONE_INCLUDING_DISEASES	http://www.gsea-msigdb.org/gsea/msigdb/cards/WP_GAMMAGLUTAMYL_CYCLE_FOR_THE_BIOSYNTHESIS_AND_DEGRADATION_OF_GLUTATHIONE_INCLUDING_DISEASES	DPEP1	GGT2	GGT1	GGTLC2	GGCT	OPLAH	GCLC	GSS	GGTLC1
WP_MELANOMA	http://www.gsea-msigdb.org/gsea/msigdb/cards/WP_MELANOMA	NRAS	FOS	CREB1	CDK6	CDK4	CCND1	PREX2	BRAF	NF1	CDH1	LAMTOR3	GRIN2A	SHC2	MAPK1	CALML5	MAPK3	CDKN2A	CDKN1A	ETS1	ARAF	AKT1	CALM1	AKT2	CALM2	E2F1	KRAS	GRM3	STK19	GADD45B	CALM3	SOS1	HRAS	MDM2	BAD	KIT	GADD45G	GRB2	BAK1	E2F3	ELK1	CALML3	E2F2	VCL	PIK3R3	RAC1	POLK	CALML4	PIK3R1	PIK3R2	KDR	MITF	TP53	PAK1	RAF1	CALML6	ERBB4	PIK3CA	PIK3CB	BAX	PIK3CD	PTEN	DDB2	AKT3	SOS2	MAP2K1	MAP2K2	GADD45A	RB1
WP_PROXIMAL_TUBULE_TRANSPORT	http://www.gsea-msigdb.org/gsea/msigdb/cards/WP_PROXIMAL_TUBULE_TRANSPORT	SLC9A3	ATP6V0D2	SLC47A1	ATP1A1	AQP1	ABCC4	SLC1A1	SLC6A20	SLC5A8	SLC12A4	ATP6V1H	SLC26A6	SLC22A6	SLC3A2	SLC4A2	MIR6824	ATP1B1	ATP6V1G1	SLC13A3	CLTRN	CA2	FXYD2	CA4	ATP6V1A	ABCG2	SLC2A1	ATP6V1B1	ATP6V0C	ATP6V1C1	SLC2A2	ATP6V1E1	SLC3A1	SLC22A7	ATP6V0E1	SLC7A8	SLC4A4	ABCB1	SLC20A2	SLC34A3	ATP6V1D	ATP6V0B	SLC16A10	SLC5A2	SLC6A19	SLC5A1	SLC22A11	SLC34A1	SLC5A5	SLC22A2	ATP6V0A4	SLC7A7	SLC22A8	SLC36A2	ATP6V1F	SLC47A2	ABCC2	SLC7A9	SLC6A18
WP_GLYCOSYLATION_AND_RELATED_CONGENITAL_DEFECTS	http://www.gsea-msigdb.org/gsea/msigdb/cards/WP_GLYCOSYLATION_AND_RELATED_CONGENITAL_DEFECTS	MAGT1	ALG6	MPI	MOGS	ALG3	ALG1	ALG11	ALG8	GMPPB	DPAGT1	ALG9	MGAT2	DOLK	PMM2	TUSC3	B4GALT1	ALG12	ALG14	SRD5A3	DPM3	DPM1	ALG13	MPDU1	ALG2	DPM2
WP_GDNFRET_SIGNALLING_AXIS	http://www.gsea-msigdb.org/gsea/msigdb/cards/WP_GDNFRET_SIGNALLING_AXIS	PAX2	SLIT2	SOX17	SALL1	SOX11	IFT27	FOXC1	ROBO2	AGTR2	GATA3	GDNF	EYA1	FOXC2	BMP4	CTNNB1	FAT4	GFRA1	GREM1	SPRY1	LHX1	HSPB11	RET	GLI3
WP_CLASSICAL_PATHWAY_OF_STEROIDOGENESIS_INCLUDING_DISEASES	http://www.gsea-msigdb.org/gsea/msigdb/cards/WP_CLASSICAL_PATHWAY_OF_STEROIDOGENESIS_INCLUDING_DISEASES	HSD11B2	HSD11B1	STAR	H6PD	CYP11A1	HSD3B2	HSD17B3	MIR4651	CYP21A2	CYP19A1	CYP17A1	CYP11B2	CYP11B1	POR	CYB5A	SRD5A2
WP_COMPUTATIONAL_MODEL_OF_AEROBIC_GLYCOLYSIS	http://www.gsea-msigdb.org/gsea/msigdb/cards/WP_COMPUTATIONAL_MODEL_OF_AEROBIC_GLYCOLYSIS	PGK1	GPI	TPI1	LDHA	ALDOA	GAPDH	PFKM	PGAM2	SLC2A1	ENO1	PKM	HK1
WP_THE_INFLUENCE_OF_LAMINOPATHIES_ON_WNT_SIGNALING	http://www.gsea-msigdb.org/gsea/msigdb/cards/WP_THE_INFLUENCE_OF_LAMINOPATHIES_ON_WNT_SIGNALING	MIRLET7A3	DICER1	TLE1	HES1	MIRLET7B	SPP1	AXIN1	TARBP2	MIR4763	ICMT	CDK6	CSNK1A1L	HMGA2	EMD	WNT10B	CCND1	TCF7L1	MIRLET7BHG	CTNNB1	CSNK1A1	TOR1AIP1	AGO2	LMNA	SREBF1	ADIPOQ	HES5	CEBPD	CEBPB	CEBPA	FNTA	GSK3B	RUNX2	APC	LEF1	PPARG	TCF7	SLC2A4	TCF7L2	ZMPSTE24	MIR33B
WP_IL18_SIGNALING_PATHWAY	http://www.gsea-msigdb.org/gsea/msigdb/cards/WP_IL18_SIGNALING_PATHWAY	CCL4	FADD	CLDN12	CCL5	KRT31	LTB	BCL2	FAS	FASLG	BCL2L1	SPON1	CCL3	CCL2	CNTN2	NOS2	KCNH2	CCL18	CCL20	CCL19	AARS1	TNFRSF11B	RGS16	CLDN15	CLDN1	MYD88	NR0B2	ABCF1	TRPC2	TSHZ1	RXRB	STK40	ARL4D	FOXN3	RPTOR	TBX21	IRAK1	MYH6	PYGB	ACOD1	MYH7	CCDC9	ACACB	IRF1	PIK3R1	ACADS	SDC4	TMSB4X	RELA	ITM2C	CPT1A	IKBKB	ARF6	MIR6732	ARG1	PARP1	PTEN	MAP2K7	FN1	CLDN3	LARS2	CLDN4	IRF6	TRPM7	MAPK9	REL	CD36	NPPA	NPPB	UGT2B10	CXCL16	TNF	TNFAIP2	S1PR4	FOS	BIN1	IL2RA	PRM1	HSPB1	CTNNB1	IL1B	ARFGAP2	ITGA2B	EEF2	CASP3	GRIN2B	DEK	TNFRSF1A	MIR718	ACTA1	NR1H3	ACTA2	RFX5	COX17	TICAM2	IL6	ALS2	CHUK	CASP8	IL37	CD83	TNFAIP3	ABHD16A	PTGS2	IL18BP	GRM7	NFATC4	SEMA6C	NFKB1	NFKB2	NFKBIA	GPAT4	PLA2G7	NFKBIE	PTMS	COL3A1	IL17RC	PWWP3A	LMNB2	CXCL3	CXCL2	IFNG	IL9	COL1A2	ZBTB7A	CXCL8	COL1A1	ZNF219	CD81	TF	NACA	TP53	ANP32A	MMP13	IL13	ENO1	ULBP2	IL12B	CEBPB	IMP3	RAE1	RASA3	GSK3B	PHF20	RUNX2	PPP1R13L	NOX1	IL10	MMP1	MMP2	MMP3	ZNF143	LRRFIP1	MMP8	MMP9	RPS6KB1	MIR3606	NCAPH2	IL18R1	TNIP3	LONP2	CENPB	MEPCE	HOXD8	MMP14	BTG2	NCF2	BID	PTPN7	MEF2A	TACR1	IL18RAP	CDK5R2	SNTB1	MIR7114	MAP3K7	HCAR2	CETP	FBXW7	TGM2	STMN1	EPB41	TMEM165	PRCC	KIFC3	ARFGAP1	TRAF6	PRKAA1	NFKBIZ	ICAM1	MTCH1	RND2	TRAF1	CCNA2	CA11	BMP2	ELAVL1	NSMF	TRPC4AP	ZC3H12A	HPS1	ZDHHC7	LCK	TIMP1	CCNB2	TIMP3	SLC4A7	TNFSF11	CCN4	MBTPS1	HDAC3	ECH1	ADIPOQ	MIR7108	HADH	PPT2	NCF1	EPS8	BPGM	KLF2	CFLAR	PRKCD	PKN1	KITLG	NR4A1	SOCS3	HMOX1	GATA1	HSPB8	SP1	PLCG1	PRKCA	PRKCB	PLD1	KLC1	TOMM40	PIGT	STOML1	FAM186B	MAPK1	PLOD3	MAPK3	BAZ1B	BSG	RANGAP1	UCK1	APBA2	CRYGC	B2M	NRN1	SLC12A3	FAM110A	CYCS	SEMA6D	IL18	JUN	IER3	USP5	VEGFA	SPP1	HDGF	RUSC1	BIRC3	BAD	FUT1	DES	RPS11	SYT10	ADAMTS5	CCL1	BAX	ZNF444	PTX3	CSN2	NDUFC1	UGGT1	GRN	MIR3917	ATF3	PTPRZ1
WP_EICOSANOID_METABOLISM_VIA_CYTOCHROME_P450_MONOOXYGENASES_CYP_PATHWAY	http://www.gsea-msigdb.org/gsea/msigdb/cards/WP_EICOSANOID_METABOLISM_VIA_CYTOCHROME_P450_MONOOXYGENASES_CYP_PATHWAY	CYP2C8	CYP4F12	CYP4A11	PPARA	CYP2C18	PPARG	EPHX2	CYP4A22	CYP4F2
WP_AMINO_ACID_METABOLISM_PATHWAY_EXCERPT_HISTIDINE_CATABOLISM_EXTENSION	http://www.gsea-msigdb.org/gsea/msigdb/cards/WP_AMINO_ACID_METABOLISM_PATHWAY_EXCERPT_HISTIDINE_CATABOLISM_EXTENSION	GLUD1	AMDHD1	HAL	UROC1	GPT2	FTCD
WP_HIPPOYAP_SIGNALING_PATHWAY	http://www.gsea-msigdb.org/gsea/msigdb/cards/WP_HIPPOYAP_SIGNALING_PATHWAY	LATS1	TEAD2	MAP4K1	TEAD4	NF2	MST1	MAP4K2	MAP4K4	TEAD1	RASSF1	TEAD3	STK38L	LATS2	MAP4K3	YY1AP1	TNIK	STK3	SAV1	MINK1	NDRG1	YWHAQ	TAZ	CXCL10
WP_SYNAPTIC_SIGNALING_PATHWAYS_ASSOCIATED_WITH_AUTISM_SPECTRUM_DISORDER	http://www.gsea-msigdb.org/gsea/msigdb/cards/WP_SYNAPTIC_SIGNALING_PATHWAYS_ASSOCIATED_WITH_AUTISM_SPECTRUM_DISORDER	RPS6KB1	TSC1	NRAS	NF1	GRIN2D	GRIN2C	GRIN2B	GRIN2A	GRIN1	EIF4EBP1	MAPK1	MAPK3	GRM1	DLG4	GRIN3A	PRKAG3	MTOR	GRIN3B	AKT1	TSC2	AKT2	KRAS	PRKAA1	SYNGAP1	PRKAA2	PRKAB1	PRKAB2	HRAS	CACNA1C	RPTOR	SHANK3	PRKAG2	UBE3A	PIK3R3	RHEB	CAMK4	CAMK2B	PIK3R1	PRKAG1	PIK3R2	MIR5004	HOMER1	PIK3CA	PIK3CB	ARC	PIK3CD	PTEN	GSK3B	NTRK2	AKT3	BDNF
WP_HIPPOMERLIN_SIGNALING_DYSREGULATION	http://www.gsea-msigdb.org/gsea/msigdb/cards/WP_HIPPOMERLIN_SIGNALING_DYSREGULATION	IGF1R	CCND1	FOXM1	MYC	AJUBA	CDH1	RBX1	TAZ	LATS1	ITGA11	PDGFRA	SAV1	INSR	LINC02478	MET	CDH2	CDH20	LIN28B	HRAS	KIT	FLT4	FLT3	FLT1	PDGFRB	ITGA6	PRKAR1A	KDR	MST1	PLCB4	ITGA1	PRKAR1B	PAK1	PRKAR2A	ITGA2	CTNNA1	CDH12	CCN2	CDH10	NTRK1	CDH9	NTRK2	CDH8	CDH7	CDH6	DDB1	CDH5	CDH4	CDH3	PRKACA	PRKACB	PRKACG	CDH11	PAK3	CUL4A	ITGA9	ITGAD	TEAD4	ITGAE	NF2	TEAD1	ITGAL	NRAS	ITGAM	TEAD3	PAK5	PAK2	NGFR	CDH18	CDH17	YY1AP1	CTNNB1	CDH16	CDH15	CDH13	PRKAR2B	ITGA2B	STK3	ITGA3	ITGA4	PAK4	ITGA5	ITGA7	TEK	ITGB3	ITGB4	TEAD2	AMOT	ITGB5	ITGB6	ITGB7	CDH24	CDH22	LATS2	PPP1R14A	CD44	ITGAV	PPP1CB	PPP1CC	ITGAX	ITGB1	ITGB2	PTK2	PPP1R12A	KRAS	VGLL4	MIR4329	CDH19	MIR98	CSF1R	ITGB8	EGFR	DCAF1	PPP1CA	FGFR4	FGFR2	FGFR3	FGFR1	ITGA8	ITGA10	EPHA2	BUB1B-PAK6	PAK6	CXCL10
WP_REGULATORY_CIRCUITS_OF_THE_STAT3_SIGNALING_PATHWAY	http://www.gsea-msigdb.org/gsea/msigdb/cards/WP_REGULATORY_CIRCUITS_OF_THE_STAT3_SIGNALING_PATHWAY	IL27RA	IL3RA	MAPK15	DEPTOR	OSMR	IL2RG	IL2RB	SOCS3	F2RL2	IL2RA	JAK1	JAK2	F2R	JAK3	PRKCB	TYK2	MAPK1	MAPK3	PDGFRA	IFNLR1	MAPK4	MAPK6	MAPK7	IL6ST	IL6R	CNTFR	STMN1	IL15RA	IL5RA	CREBBP	MTOR	IL20RB	PTPRC	IL20RA	PTPRD	SRC	F2RL3	MPL	STAT3	RICTOR	GHR	IFNGR2	IL9R	IFNGR1	MAPK14	RPTOR	IFNAR2	IFNAR1	IL7R	PDGFRB	MAPK8	PTPRT	TRIM28	CSF2RB	EGFR	LIFR	IL21R	CSF2RA	MAPK12	MLST8	IL12RB2	AGTR1	IL11RA	AGTR2	DUSP2	CTF1	SETD7	AKT1S1	MIR3917	IL10RB	IL10RA	IL22RA1	CSF3R	MAPKAP1	MAPK11	MAPK9	MAPK10	MAPK13	PIAS3
WP_TRANSCRIPTION_COFACTORS_SKI_AND_SKIL_PROTEIN_PARTNERS	http://www.gsea-msigdb.org/gsea/msigdb/cards/WP_TRANSCRIPTION_COFACTORS_SKI_AND_SKIL_PROTEIN_PARTNERS	LATS1	TEAD2	TEAD4	SKIL	TEAD1	SKI	TEAD3	HDAC3	LATS2	HDAC1	SATB2	SIN3A	ING2	PRMT5	NF1	STK3	MERTK	MECP2
WP_GENES_RELATED_TO_PRIMARY_CILIUM_DEVELOPMENT_BASED_ON_CRISPR	http://www.gsea-msigdb.org/gsea/msigdb/cards/WP_GENES_RELATED_TO_PRIMARY_CILIUM_DEVELOPMENT_BASED_ON_CRISPR	DYNLL1	DYNLT1	TULP3	IFT140	IQCE	RPGRIP1L	TXNDC15	BBS9	TEDC1	DYNC2H1	CLUAP1	KIFAP3	CPLANE2	BBS7	IFT52	FUZ	IFT81	CEP83	TMEM107	ARL3	TMEM216	KATNB1	IFT172	TTC21B	CPLANE1	CEP43	CILK1	CEP44	TTC30B	CEP19	ARL6	CEP76	HSPB11	TMEM67	EVC2	CDK20	ARL13B	KIF3B	MIB1	WDR60	B9D1	EFCAB7	TRAF3IP1	FBF1	WDR35	RAB23	WDR34	BBS5	IFT27	IFT57	CEP162	CC2D2A	CEP20	CIBAR1	CEP295	TTC8	IFT122	CEP192	BBS10	IFT88	IFT43	C2CD3	EVC	SASS6	BBS12	INPP5E	TUBE1	TUBD1	TCTN1	TCTN3	TRAPPC11	WDPCP	PIBF1	RABL2A	TMEM17	IFT80	MKKS	TTC23	CEP97	IFT46	TCTEX1D2	DYNC2LI1	KIF3A	WDR19	CEP120	KIAA0753	SCLT1	IFT20	CEP104	CBY1	TTBK2	BBS1	TMEM231	OFD1	BBS2	LZTFL1	TEDC2	BBS4	ARMC9	TCTN2	TTC26	IFT74	MKS1
WP_INTRAFLAGELLAR_TRANSPORT_PROTEINS_BINDING_TO_DYNEIN	http://www.gsea-msigdb.org/gsea/msigdb/cards/WP_INTRAFLAGELLAR_TRANSPORT_PROTEINS_BINDING_TO_DYNEIN	WDR34	IFT22	DYNLT3	DYNLT1	DYNLL1	IFT140	IFT27	DYNC1I2	IFT80	DYNC1I1	DYNC1H1	DYNLRB2	DYNLRB1	DYNC1LI1	IFT122	DYNC2H1	DYNLL2	HSPB11	IFT46	TCTEX1D2	WDR19	DYNC2LI1	IFT43	WDR60	IFT81	DYNC1LI2	WDR35
WP_ENVELOPE_PROTEINS_AND_THEIR_POTENTIAL_ROLES_IN_EDMD_PHYSIOPATHOLOGY	http://www.gsea-msigdb.org/gsea/msigdb/cards/WP_ENVELOPE_PROTEINS_AND_THEIR_POTENTIAL_ROLES_IN_EDMD_PHYSIOPATHOLOGY	MAP3K9	TGFB3	NRAS	SOS1	SYNE3	HRAS	EMD	SYNE1	SYNE2	TGFB1	TGFB2	SYNE4	ADCY5	ADCY6	ADCY7	ADCY8	YY1AP1	GRB2	ADCY9	SRF	LBR	PLEC	KIF5B	TAZ	TMPO	SMAD2	MAPK1	SMAD3	MAPK3	SMAD4	SUN1	CFL1	CCN2	TMEM43	RHOA	LEMD3	ADCY1	ADCY2	SOS2	ADCY3	ADCY10	MAP2K1	MAP2K2	BANF1	KRAS	ADCY4
WP_MECHANOREGULATION_AND_PATHOLOGY_OF_YAPTAZ_VIA_HIPPO_AND_NONHIPPO_MECHANISMS	http://www.gsea-msigdb.org/gsea/msigdb/cards/WP_MECHANOREGULATION_AND_PATHOLOGY_OF_YAPTAZ_VIA_HIPPO_AND_NONHIPPO_MECHANISMS	PAK3	TEAD4	MAP4K1	MAP4K5	TEAD1	NF2	MAP4K4	LINC02478	LIMD1	TEAD3	PAK5	MAP4K3	PAK2	YY1AP1	CTNNB1	STK3	MAPK8	ITGB8	ACTC1	CDH1	ACTG1	PAK4	ACTG2	TAZ	YWHAQ	LATS1	ITGB3	ACTA1	TEAD2	ITGB4	ACTA2	ITGB5	MAP4K2	MST1	PAK1	ITGB6	ITGB7	CTNNA1	SGMS1	SAV1	ACTB	MAPK9	MAPK10	ITGB1	ITGB2	BUB1B-PAK6	SRC	PAK6
WP_PATHWAYS_REGULATING_HIPPO_SIGNALING	http://www.gsea-msigdb.org/gsea/msigdb/cards/WP_PATHWAYS_REGULATING_HIPPO_SIGNALING	PRKD3	IGF1R	CDC42	CDH1	TAZ	LATS1	MIR197	PDGFRA	INSR	PRKAA1	PRKAA2	PRKAB1	MET	PRKAB2	CDH2	CDH20	KIT	FLT4	FLT3	FLT1	PDGFRB	PRKAG2	PRKAG1	PLCB2	SMAD2	PRKAR1A	PLCB3	SMAD3	KDR	PLCB4	MST1	PRKAR1B	PRKAR2A	CDH12	CDH10	NTRK1	CDH9	NTRK2	CDH8	RHOA	CDH7	CDH6	CDH5	CDH4	CDH3	PRKACA	PRKACB	PRKACG	TCF7	TCF7L2	CDH11	PRKCD	PRKCE	PRKCG	PRKCH	PRKCI	TEAD4	NF2	TEAD1	TEAD3	NGFR	TCF7L1	CDH18	CDH17	YY1AP1	CTNNB1	CDH16	CDH15	CDH13	PRKAR2B	STK3	PRKCA	PRKCB	TEK	TEAD2	CDH24	CDH22	LATS2	PRKCZ	PRKAG3	LEF1	MTOR	PRKCQ	GNAI2	CDH19	GNA11	CSF1R	RAC1	EGFR	FGFR4	FGFR2	PLCB1	FGFR3	FGFR1	GNAS	GNAQ	GNAL	GNAI3	EPHA2
WP_VITAMIN_DSENSITIVE_CALCIUM_SIGNALING_IN_DEPRESSION	http://www.gsea-msigdb.org/gsea/msigdb/cards/WP_VITAMIN_DSENSITIVE_CALCIUM_SIGNALING_IN_DEPRESSION	TPH1	RXRA	VDR	ATP2B1	ATP2B2	ATP2B3	KDM1A	ATP2B4	GGTLC1	PVALB	CALB1	BCL2	CACNA1C	TPH2	SLC8A1	GRIN2D	ITPR3	GCLC	GRIN2C	GRIN2B	GRIN2A	GRIN1	GGT2	NFE2L2	GGTLC2	CYP27B1	CYP27A1	KDM6B	KDM1B	CHRM1	GGT1	ITPR1	ITPR2	KCNQ2	KCNQ3	KDM3A	GRM5	GSR	G6PD	GPX4
WP_GLYCOSAMINOGLYCAN_DEGRADATION	http://www.gsea-msigdb.org/gsea/msigdb/cards/WP_GLYCOSAMINOGLYCAN_DEGRADATION	GUSB	HYAL4	HYAL1	HYAL2	HEXB	HEXA	HPSE	GNS	IDUA	HGSNAT	ARSB	GALNS	GLB1	IDS	HPSE2	SGSH	NAGLU
WP_UREA_CYCLE_AND_RELATED_DISEASES	http://www.gsea-msigdb.org/gsea/msigdb/cards/WP_UREA_CYCLE_AND_RELATED_DISEASES	NAGS	GLS2	ASS1	ASL	SLC25A13	CPS1	SLC25A15	OTC	ARG1
WP_SMALL_CELL_LUNG_CANCER	http://www.gsea-msigdb.org/gsea/msigdb/cards/WP_SMALL_CELL_LUNG_CANCER	MIR4758	FHIT	LAMB2	CCND1	LAMB3	BCL2	LAMC1	MYC	BCL2L1	LAMA1	LAMC2	BID	NOS2	LAMA4	LAMA5	TRAF4	LAMB1	E2F1	GADD45B	TRAF3	TRAF2	TRAF6	TRAF5	RXRA	RXRG	RXRB	TRAF1	GADD45G	E2F3	CCNE1	E2F2	ITGA6	POLK	PIK3R1	PIK3R2	CCNE2	RELA	ITGA2	IKBKB	PIK3CA	PIK3CB	PIK3CD	PTEN	DDB2	FN1	AKT3	GADD45A	MIR4260	BIRC8	CDK6	LAMB4	CDK4	CDK2	ITGA2B	APAF1	ITGA3	CASP3	CDKN2B	CDKN1C	CDKN1B	BIRC7	CDKN1A	CHUK	CASP8	CASP9	ITGAV	AKT1	PTGS2	AKT2	BIRC2	CYCS	ITGB1	PTK2	NFKB1	NFKBIA	NFKBIB	COL4A4	CKS2	COL4A3	CKS1B	COL4A2	COL4A1	RARB	BIRC3	LAMC3	BAK1	MAX	PIK3R3	TP53	SKP1	BAX	ZBTB17	LAMA2	COL4A6	LAMA3	COL4A5	IKBKG	RB1
WP_JOUBERT_SYNDROME	http://www.gsea-msigdb.org/gsea/msigdb/cards/WP_JOUBERT_SYNDROME	BBS5	PDE6A	KIAA0586	PDE6D	RPGRIP1L	ATM	BBS9	DVL1	CC2D2A	TTC8	SUFU	SHH	CCP110	MYO5A	TMEM138	MYO6	DVL3	MIR6808	PDE6B	NPHP4	CEP41	BBS7	FLNA	INPP5E	RAB3IP	INVS	TCTN1	CETN2	ARL2	CETN1	TCTN3	MTOR	ARL3	PDE6G	PIBF1	TMEM216	ARR3	CSPP1	PCM1	AHI1	RAB8A	ZNF423	CPLANE1	NEK8	TMEM17	CEP164	CEP97	ANKS6	PCNT	RHEB	RAD50	TMEM237	NPHP1	CEP290	CEP120	MRE11	RP2	TMEM67	CEP104	UNC119	ARL13B	PARP1	TMEM231	BBS1	OFD1	BBS2	KAT5	B9D1	RHOA	BBS4	ARMC9	NPHP3	NIN	B9D2	ATF4	TCTN2	MKS1
WP_KETOGENESIS_AND_KETOLYSIS	http://www.gsea-msigdb.org/gsea/msigdb/cards/WP_KETOGENESIS_AND_KETOLYSIS	UCP2	ACAT1	CPT2	BDH1	SLC16A1	SLC25A20	SLC2A1	OXCT1
WP_CYTOSOLIC_DNASENSING_PATHWAY	http://www.gsea-msigdb.org/gsea/msigdb/cards/WP_CYTOSOLIC_DNASENSING_PATHWAY	FADD	CCL4	CCL5	IFNA5	PYCARD	IFNA4	IFNA2	ATG12	POLR1D	IFNA1	IL1B	CGAS	CASP1	MAVS	POLR3K	ATG5	IFNA21	IFNA17	POLR3C	IFNA16	MIR3614	IL6	IFNA14	TBK1	IFNA13	CHUK	IFNA10	IFNA8	CASP8	IFNA7	POLR3H	IFNA6	CYLD	CASP10	RIPK1	IL33	TREX1	RIPK3	POLR3G	IL18	POLR3F	IKBKE	NFKB1	POLR2K	POLR2L	NFKBIA	AIM2	NFKBIB	IRF3	DDX58	CCL4L2	NLRX1	IFNB1	POLR2E	POLR3GL	ZBP1	POLR2F	POLR3B	ISG15	POLR2H	POLR3A	RELA	POLR1C	STING1	IKBKB	POLR3D	ADAR	RNF125	IKBKG	IRF7	POLR3E	CXCL10	TRIM25	TRADD
WP_FGFR3_SIGNALLING_IN_CHONDROCYTE_PROLIFERATION_AND_TERMINAL_DIFFERENTIATION	http://www.gsea-msigdb.org/gsea/msigdb/cards/WP_FGFR3_SIGNALLING_IN_CHONDROCYTE_PROLIFERATION_AND_TERMINAL_DIFFERENTIATION	THRA	STAT1	FGF9	BMP2	BMP4	MAPK14	RBL1	PPP2CA	ATG5	MAPK1	MAPK12	MAPK3	SOX9	RAF1	NPR2	FGFR3	IHH	CDKN1A	CNP	MAPK11	PTHLH	PTH1R	FGF18	MAPK13	SNAI1	MAP2K1	MAP2K2
WP_EGFR_TYROSINE_KINASE_INHIBITOR_RESISTANCE	http://www.gsea-msigdb.org/gsea/msigdb/cards/WP_EGFR_TYROSINE_KINASE_INHIBITOR_RESISTANCE	HGF	NRG2	RPS6KB2	PRKCG	RPS6KB1	NRAS	IGF1R	NRG1	RPS6	CCND1	JAK1	BCL2L11	JAK2	BRAF	BCL2	MYC	BCL2L1	IGF1	GAS6	AXL	PLCG1	NF1	PRKCA	PLCG2	PRKCB	SHC4	FOXO3	EIF4EBP1	EIF4E	GAB1	RRAS2	SHC2	PDGFA	MAPK1	PDGFB	MAPK3	PDGFRA	IL6R	EIF4E2	PDGFD	IL6	ARAF	MTOR	AKT1	RRAS	AKT2	SHC3	SRC	KRAS	VEGFA	MET	SOS1	STAT3	HRAS	BAD	EGF	PDGFC	FGF2	GRB2	PDGFRB	MRAS	PIK3R3	EGFR	PIK3R1	PIK3R2	KDR	SHC1	TGFA	RAF1	FGFR2	ERBB3	ERBB2	FGFR3	PIK3CA	PDPK1	PIK3CB	BAX	PIK3CD	PTEN	GSK3B	AKT3	SOS2	MAP2K1	MAP2K2
WP_CANCER_IMMUNOTHERAPY_BY_CTLA4_BLOCKADE	http://www.gsea-msigdb.org/gsea/msigdb/cards/WP_CANCER_IMMUNOTHERAPY_BY_CTLA4_BLOCKADE	PIK3R1	PIK3R2	PTPN11	HLA-DRB1	CTLA4	PIK3CA	PIK3CB	PIK3CD	CD28	CD80	CD86	PTPN6	PIK3R3	PPP2CA
WP_BIOMARKERS_FOR_PYRIMIDINE_METABOLISM_DISORDERS	http://www.gsea-msigdb.org/gsea/msigdb/cards/WP_BIOMARKERS_FOR_PYRIMIDINE_METABOLISM_DISORDERS	RRM2	RRM1	TYMS	TYMP	CKB	TK2	UMPS	DHODH	NT5C3A	RRM2B	PUS1	DPYS	DPYD	UPB1	NT5C
WP_BIOMARKERS_FOR_UREA_CYCLE_DISORDERS	http://www.gsea-msigdb.org/gsea/msigdb/cards/WP_BIOMARKERS_FOR_UREA_CYCLE_DISORDERS	NAGS	GLS2	GPT	F10	ASS1	ASL	F7	GAMT	GOT1	OTC	GATM	ARG1
WP_CANCER_IMMUNOTHERAPY_BY_PD1_BLOCKADE	http://www.gsea-msigdb.org/gsea/msigdb/cards/WP_CANCER_IMMUNOTHERAPY_BY_PD1_BLOCKADE	NFKB1	PTPN11	PDCD1	NFATC1	STAT3	NFATC2	HLA-DRB1	BATF	NFAT5	IFNG	HLA-A	CD274	PDCD1LG2	ZAP70	NFATC3	NFATC4	CD8A	CD3D	LCK	CD8B	CD3E	JUN	CD3G
WP_METABOLISM_OF_ALPHALINOLENIC_ACID	http://www.gsea-msigdb.org/gsea/msigdb/cards/WP_METABOLISM_OF_ALPHALINOLENIC_ACID	MIR1908	ALOX15	FADS2	FADS1	ALOX12	PTGS2	ALOX5
WP_RENIN_ANGIOTENSIN_ALDOSTERONE_SYSTEM_RAAS	http://www.gsea-msigdb.org/gsea/msigdb/cards/WP_RENIN_ANGIOTENSIN_ALDOSTERONE_SYSTEM_RAAS	CALM3	CREB5	STAR	CYP11A1	CREB1	HSD3B2	HSD3B1	CMA1	CTSG	CALML3	ITPR3	CAMK4	CAMK2A	CAMK2B	CAMK2D	ACE	CAMK2G	CALML4	CALML5	PLCB2	CREB3L1	CALML6	CREB3L2	REN	AGT	AGTR1	CAMK1G	AGTR2	CAMK1D	CYP21A2	GNAQ	ITPR1	ATF1	ITPR2	ATF6B	CYP11B2	ATF4	ATF2	CREB3L4	CREB3L3	CALM1	CAMK1	CREB3	CALM2
WP_PATHWAYS_OF_NUCLEIC_ACID_METABOLISM_AND_INNATE_IMMUNE_SENSING	http://www.gsea-msigdb.org/gsea/msigdb/cards/WP_PATHWAYS_OF_NUCLEIC_ACID_METABOLISM_AND_INNATE_IMMUNE_SENSING	IFIH1	SAMHD1	STING1	IRF3	DDX58	RNASEL	RNASEH2A	OAS1	RNASEH2B	ADAR	IFNB1	CGAS	RNASET2	TREX1	MAVS	RNASEH2C
WP_NUCLEOTIDE_EXCISION_REPAIR	http://www.gsea-msigdb.org/gsea/msigdb/cards/WP_NUCLEOTIDE_EXCISION_REPAIR	CUL4A	MNAT1	RFC1	RFC2	RFC3	CDK7	ERCC6	ERCC8	CUL4B	ERCC5	ERCC4	ERCC3	GTF2H2	GTF2H1	POLE4	POLD3	ERCC2	RBX1	GTF2H4	POLD4	GTF2H3	LIG1	GTF2H5	PCNA	GTF2H2C	ERCC1	DDB2	DDB1	CETN2	RPA1	RFC4	POLD1	RFC5	RAD23A	POLD2	POLE3	RAD23B	RPA3	CCNH	POLE	RPA2	XPA	POLE2	XPC
WP_CHOLESTEROL_BIOSYNTHESIS_WITH_SKELETAL_DYSPLASIAS	http://www.gsea-msigdb.org/gsea/msigdb/cards/WP_CHOLESTEROL_BIOSYNTHESIS_WITH_SKELETAL_DYSPLASIAS	NSDHL	CYP51A1	EBP	DHCR24	DHCR7	LBR	SC5D
WP_MAJOR_RECEPTORS_TARGETED_BY_EPINEPHRINE_AND_NOREPINEPHRINE	http://www.gsea-msigdb.org/gsea/msigdb/cards/WP_MAJOR_RECEPTORS_TARGETED_BY_EPINEPHRINE_AND_NOREPINEPHRINE	ADRA2A	ADRA2C	ADRB1	ADRB2	ADCY5	ADCY6	ADRA1D	ADCY7	ADCY8	ADCY9	ADCY1	ADCY2	ADCY3	ADCY10	ADCY4
WP_UREA_CYCLE_AND_ASSOCIATED_PATHWAYS	http://www.gsea-msigdb.org/gsea/msigdb/cards/WP_UREA_CYCLE_AND_ASSOCIATED_PATHWAYS	NAGS	CPS1	MDH1	MDH2	FH	ARG1	GLUD1	GLS2	GPT	ASS1	ASL	ALDH4A1	SLC25A13	PYCR1	OAT	GOT2	SLC25A15	NOS2	OTC	GOT1	LDHB
WP_EICOSANOID_METABOLISM_VIA_CYCLO_OXYGENASES_COX	http://www.gsea-msigdb.org/gsea/msigdb/cards/WP_EICOSANOID_METABOLISM_VIA_CYCLO_OXYGENASES_COX	PLA2G6	ACOX3	PRXL2B	PLA2G4A	PTGIS	PLA2G5	AKR1B1	PTGIR	CYP4A11	ACOX1	ACAA1	CYP4F2	ACOX2	PTGFR	CYP4F12	PTGES	PTGR1	PTGDS	PTGDR2	PTGR2	TBXAS1	PTGDR	PLA2G4B	EHHADH	HPGD	PPARD	PTGS1	PTGS2	CYP4A22	TBXA2R
WP_OSTEOBLAST_DIFFERENTIATION	http://www.gsea-msigdb.org/gsea/msigdb/cards/WP_OSTEOBLAST_DIFFERENTIATION	MIR4683	HES3	RBPJ	PIK3R6	WNT4	NOTCH1	NOTCH2	NOTCH3	NOTCH4	FGF18	PIK3C2A	PIK3C2B	STAT1	PIK3C2G	PIK3C3	BMP2	WNT16	BMP4	HES6	BMPR1A	FZD3	FZD5	BMPR1B	BMPR2	FZD1	WNT3	PIK3CG	FZD4	WNT2	PIK3R1	SMAD1	WNT6	PIK3R2	WNT5A	FZD8	WNT7B	MAPK12	SMAD4	SOX9	FZD9	WNT7A	FZD6	WNT8B	FZD7	WNT8A	PIK3CA	PIK3CB	WNT1	PIK3CD	IHH	MAPK11	MAPK9	FZD10	MAPK10	MAPK13	GLI3	GLI2	PTCH1	PRKCD	WNT9B	WNT9A	PRKCE	PRKCG	PRKCH	PRKCI	PRKD1	SMAD5	WNT10B	SMAD9	WNT2B	WNT11	CTNNB1	WNT10A	PRKCA	PRKCB	JAG2	PRKDC	MAPK1	MAPK3	PIK3R4	MAPK4	MAPK6	MAPK7	PIK3R5	PRKCZ	DLL4	HEY2	PRKCQ	MYOD1	PPARG	DLL1	FGF9	FGF8	FGF7	FGF6	FGF5	SMO	FGF4	FGF3	FGF2	FGF1	MAPK14	HEY1	MAPK8	PIK3R3	LRP6	LRP5	WNT3A	FGFR4	FGFR2	JAG1	FGFR3	FGFR1	RUNX2	FZD2	WNT5B	FGF10	HES2	DLL3
WP_CHOLESTEROL_METABOLISM_INCLUDES_BOTH_BLOCH_AND_KANDUTSCHRUSSELL_PATHWAYS	http://www.gsea-msigdb.org/gsea/msigdb/cards/WP_CHOLESTEROL_METABOLISM_INCLUDES_BOTH_BLOCH_AND_KANDUTSCHRUSSELL_PATHWAYS	CH25H	SOAT2	MVD	FASN	CYP46A1	FDPS	HMGCS2	CYP51A1	HMGCS1	FDFT1	SREBF2	DHCR24	SOAT1	DHCR7	ELOVL2	LBR	MSMO1	SC5D	PMVK	ABCG1	ACSL1	NSDHL	NR1H2	GGPS1	NR1H3	FADS2	SREBF1	LSS	ELOVL4	FADS1	ABCA1	HMGCR	CYP27A1	ACSL4	ACSL3	ACOT2	MYLIP	MIR1908	IDI1	ELOVL3	EBP	HSD17B7	MVK	SQLE	TM7SF2	ELOVL5	SCD
WP_MBDNF_AND_PROBDNF_REGULATION_OF_GABA_NEUROTRANSMISSION	http://www.gsea-msigdb.org/gsea/msigdb/cards/WP_MBDNF_AND_PROBDNF_REGULATION_OF_GABA_NEUROTRANSMISSION	STAT3	CREB1	ROCK1	SLC12A5	NGFR	JAK2	GABRP	GABRG3	MIR452	GABRG2	GABRG1	GABRE	GABRD	PLCG1	PIK3R3	PIK3CG	PIK3R1	PIK3R2	MIR224	SHC1	GABRB3	GABRB2	GABRB1	AP2A1	PIK3CA	AP2A2	PIK3CB	CREM	AP2B1	PTEN	GABRA6	NTRK2	GABRA5	RHOA	GABRA4	GABRA3	GABRA2	GABRA1	GABRQ	BDNF
WP_PURINERGIC_SIGNALING	http://www.gsea-msigdb.org/gsea/msigdb/cards/WP_PURINERGIC_SIGNALING	P2RX1	P2RX3	P2RX4	P2RX6	P2RX5	GNAI2	GNAI1	P2RX2	ADORA1	ADORA2A	ADORA2B	P2RY14	LPAR4	P2RY4	GNAT3	P2RY6	P2RY8	P2RY11	P2RY13	LPAR6	MIR197	PANX1	GNAZ	GNAT2	ADORA3	P2RY12	GNAT1	GNAS	GNAO1	P2RY10	GNAI3	P2RX7	P2RY1	P2RY2
WP_GENES_INVOLVED_IN_MALE_INFERTILITY	http://www.gsea-msigdb.org/gsea/msigdb/cards/WP_GENES_INVOLVED_IN_MALE_INFERTILITY	HORMAD2	MIR6778	UBE2B	USP8	LTF	REC8	EPSTI1	HLA-DRA	EP300	AHR	SHMT1	ATM	MLH1	BCL2	YBX2	FAS	UBD	FASLG	BHMT	RAG1	NOS1	DDX4	DAZL	NOS2	DAZ1	NOS3	PMS2	VCX	THBS1	RGS9	PRMT6	SLC16A7	CLU	CHD2	EPPIN	AR	TSSK6	CYP17A1	SIRPA	POLB	ARNTL	INSR	CCNK	POLG	MIR3175	H2BW1	MIR2861	SLC46A1	PON1	CRISP2	TEX15	UBR2	MDM2	TSSK4	SEPTIN12	KLK2	MAS1L	SOD3	SOD2	SEMG1	DND1	OR2W3	SOX5	PIWIL3	ERCC1	ESR2	AHRR	PARP1	DDX20	DAZ4	MSMB	PON2	CYP26B1	PEMT	TAS2R38	XPC	SPATA17	STRA8	RFC1	TNF	XRCC5	PRM2	H3-4	PUM2	MIR1281	PIWIL2	PRM1	BRCA2	FOLH1	HMGA1	BRDT	ERCC2	MTHFD1	XRCC2	MTHFR	XRCC4	XRCC3	AGO2	PRDM9	TCN2	MIR5090	HORMAD1	NFE2L2	PACRG	PIWIL1	NANOS1	PEX10	MIR3960	ETV5	GPX1	CYP1A1	CDK9	CREBBP	CAT	KDM3A	SRD5A2	CDC42BPA	SPO11	ABCB1	MIR4467	H4C1	MTRR	LIG4	ESR1	MIR6843	PSAT1	IHO1	CTCFL	MOV10L1	PIWIL4	TMEM132E	PRM3	SIRPG	APOB	TRIP13	CCNA1	MTR	CLOCK	SOD2-OT1	CXXC1	FOLH1B	DAZ3	DAZ2	LRWD1	USP26	MLH3	GNAO1	ABLIM1	MMP2	NQO1	MSH4	CCNT1	MSH5	CCNT2	MMP9
WP_HEAD_AND_NECK_SQUAMOUS_CELL_CARCINOMA	http://www.gsea-msigdb.org/gsea/msigdb/cards/WP_HEAD_AND_NECK_SQUAMOUS_CELL_CARCINOMA	MIR6869	FADD	RPS6KB2	NUMB	CUL3	TGFBR2	STK11	NRAS	TSC1	CDK6	CSMD3	FAT1	IGF1R	RPS6	CDK4	CCND1	AJUBA	CTNNB1	SESN1	EIF4EBP1	KEAP1	EIF4E	GAB1	MAML1	NFE2L2	TERT	PIK3R5	FKBP1A	SESN2	CDKN2A	CDKN1A	CASP8	MTOR	NOTCH1	AKT1	TSC2	BIRC2	AKT2	NOTCH2	E2F1	KRAS	TRAF3	AC005280.2	MIRLET7C	NFKB1	NFKB2	PRKAA1	VEGFA	PRKAA2	RICTOR	HRAS	RPTOR	TP63	RHEB	EGFR	PIK3CG	PIK3R1	PIK3R2	MLST8	SMAD4	TP53	RELA	FGFR2	ERBB2	PIK3CA	FGFR3	PIK3CB	PDPK1	FGFR1	DDIT4	PTEN	AKT3	MAPKAP1	IRF6	REL	RB1
WP_EICOSANOID_METABOLISM_VIA_LIPO_OXYGENASES_LOX	http://www.gsea-msigdb.org/gsea/msigdb/cards/WP_EICOSANOID_METABOLISM_VIA_LIPO_OXYGENASES_LOX	ACOX3	TRPV1	LTC4S	PPARA	LTB4R	CYSLTR2	CYP4A11	LTB4R2	GGT5	LTA4H	ALOX12	TRPA1	ACOX1	ACAA1	CYP4F2	ACOX2	CYP4F12	PTGR1	ALOX5	PTGR2	DPEP1	CYSLTR1	EHHADH	FPR2	ALOX15	HPGD	ALOX15B	PPARD	CYP4A22
WP_TYPE_I_INTERFERON_INDUCTION_AND_SIGNALING_DURING_SARSCOV2_INFECTION	http://www.gsea-msigdb.org/gsea/msigdb/cards/WP_TYPE_I_INTERFERON_INDUCTION_AND_SIGNALING_DURING_SARSCOV2_INFECTION	IKBKE	TRAF3	TRAF6	NFKB1	NFKBIA	STAT2	STAT1	IRF3	TREML4	FOS	JAK1	TLR7	MAPK14	IFNAR2	IFNAR1	EIF2AK2	MAPK8	OAS3	IRF9	TYK2	MAP3K7	IKBKB	TBK1	OAS1	OAS2	CHUK	IKBKG	MYD88	JUN
WP_3Q29_COPY_NUMBER_VARIATION_SYNDROME	http://www.gsea-msigdb.org/gsea/msigdb/cards/WP_3Q29_COPY_NUMBER_VARIATION_SYNDROME	RNF8	WDR34	MAD2L1BP	DYNLT3	DYNLT1	DYNLL1	NF2	NCBP2	SLC51B	SLC40A1	TGFB1	PAK2	ATM	SDHAP1	MYC	SENP5	TM4SF19	FNDC8	NCBP1	DYNC2H1	DLG1	CEP350	HIF1A	MIR4797	UBE2N	MUC4	NRROS	PIGM	SIRT1	MELTF-AS1	MIR6829	FBXW7	PXN	UBXN7	BRINP1	AR	CASP7	PIGZ	AKT1	PIGX	TNK2	RABL2B	CEP43	JUN	ZDHHC19	WDR53	DLG1-AS1	GRIA1	DYNLRB2	LINC00885	SMCO1	DYNLRB1	CEP19	GRB2	WWOX	TF	PIK3R3	DYNLL2	TCTEX1D2	DYNC2LI1	RNF168	PCYT1A	MELTF	TFRC	SLC51A	FBXO45	HFE	ERBB2	LINC01063	WDR60	FYN	ADAM10	MYCBP2	HAMP	STAT5B	STAT5A	TM4SF19-AS1	ZNF76	MCRS1
WP_BASE_EXCISION_REPAIR	http://www.gsea-msigdb.org/gsea/msigdb/cards/WP_BASE_EXCISION_REPAIR	MPG	MBD4	MUTYH	LIG3	PNKP	POLE4	POLD3	APEX2	NEIL3	SMUG1	POLL	NEIL2	XRCC1	POLD4	OGG1	LIG1	PARP2	UNG	PCNA	PARP1	FEN1	HMGB1	POLB	APEX1	TDG	POLD1	POLD2	POLE3	POLE	POLE2	NTHL1
WP_FGF23_SIGNALLING_IN_HYPOPHOSPHATEMIC_RICKETS_AND_RELATED_DISORDERS	http://www.gsea-msigdb.org/gsea/msigdb/cards/WP_FGF23_SIGNALLING_IN_HYPOPHOSPHATEMIC_RICKETS_AND_RELATED_DISORDERS	ROS1	PHEX	NFKB1	KL	NFKB2	SPP1	ENPP1	PTH	CYP27B1	FGFR2	CYP24A1	FGFR3	GALNT3	SLC34A3	FGF23	CCND1	FAM20C	CDKN1A	CYP11B2	ALPL	SLC34A1	DMP1
WP_SPHINGOLIPID_METABOLISM_GENERAL_OVERVIEW	http://www.gsea-msigdb.org/gsea/msigdb/cards/WP_SPHINGOLIPID_METABOLISM_GENERAL_OVERVIEW	SGMS2	CERK	SGPP2	UGCG	UGT8	CERS2	DEGS2	CERS3	SGPP1	DEGS1	SGMS1	SPTLC1	SMPD1	GDF1	CERS6	CERS1	KDSR	CERS4	SGPL1	SPTLC2	ASAH1	SPHK1	PLPP3	SPHK2
WP_NEPHROTIC_SYNDROME	http://www.gsea-msigdb.org/gsea/msigdb/cards/WP_NEPHROTIC_SYNDROME	LMX1B	CD2AP	PODXL	TRPC6	COL4A4	ALG1	COL4A3	LAMB2	ARHGDIA	PDSS2	SCARB2	E2F3	WDR73	ARHGAP24	ITGA3	CD151	COQ8B	COQ6	MYO1E	SYNPO	NPHS1	MYH9	APOL1	PAX2	PMM2	ITGB4	LMNA	CUBN	YARS1	INF2	CTLA4	GPC5	WT1	PLCE1	COQ2	CYP11B2	SMARCAL1	COL4A5	ANLN	EMP2	ACTN4	PTPRO	TTC21B	NPHS2	ZMPSTE24
WP_PROTEOGLYCAN_BIOSYNTHESIS	http://www.gsea-msigdb.org/gsea/msigdb/cards/WP_PROTEOGLYCAN_BIOSYNTHESIS	XYLT1	CHSY1	BPNT2	XYLT2	CHST3	B4GALT7	MIR4647	EXT2	EXT1	PAPSS2	CANT1	B3GALT6	B3GAT3	CSGALNACT1	EXTL3	SLC35B3	CHST14	SLC26A2	SLC35B2
WP_GASTRIN_SIGNALING_PATHWAY	http://www.gsea-msigdb.org/gsea/msigdb/cards/WP_GASTRIN_SIGNALING_PATHWAY	RPS6KB1	MAP3K11	PTPN11	PRKD2	RPS6	MEF2B	CCND1	MYC	BCL2L1	CDC42	LAMTOR3	CDH1	FOXO3	FOXO1	MEF2C	EIF4EBP1	MEF2D	CLDN1	PXN	CCKBR	ARRB1	ARRB2	ARHGEF28	SOS1	STAT3	HRAS	ROCK1	BMP2	KIT	ELAVL1	CHGA	TCF4	PIK3R1	PIK3R2	SERPINE1	SERPINB2	RELA	PAK1	IKBKB	PIK3CA	KAT5	RHOA	RHOB	ANXA2	PRKACA	MAPK9	IRS1	MAP2K1	PRKCD	PRKCE	PRKCH	SLC9A3	PRKD1	CREB1	FOS	TJP1	JAK2	IL2	CTNNB1	RHOD	HDAC7	SP1	PLCG1	PRKCA	SLC9A1	CASP3	MAPK1	MAPK3	KLF4	CDKN2A	CDKN1B	CD44	CHUK	CDKN1A	MTOR	ATF2	YES1	PRKCQ	PPARG	AKT1	PTGS2	BIRC2	ITGB1	PTK2	SRC	KRAS	JUN	BCAR1	NFKB1	NFKBIA	VEGFA	HDC	BIRC3	BAD	BIRC5	GRB2	MAPK14	CRK	GAST	CXCL8	ELK1	MAPK8	PIK3R3	EGR1	RAC1	EGFR	TFF2	SHC1	RAF1	JAG1	GSK3B	GNAQ	FYN	MMP7
WP_SARSCOV2_AND_ANGIOTENSINCONVERTING_ENZYME_2_RECEPTOR_MOLECULAR_MECHANISMS	http://www.gsea-msigdb.org/gsea/msigdb/cards/WP_SARSCOV2_AND_ANGIOTENSINCONVERTING_ENZYME_2_RECEPTOR_MOLECULAR_MECHANISMS	MAS1	TMPRSS2	REN	AGT	ACE2	AGTR1	ACE
WP_COVID19_THROMBOSIS_AND_ANTICOAGULATION	http://www.gsea-msigdb.org/gsea/msigdb/cards/WP_COVID19_THROMBOSIS_AND_ANTICOAGULATION	PLG	F2	FGB	FGG	FGA	F13B	F13A1
WP_SOMITOGENESIS_IN_THE_CONTEXT_OF_SPONDYLOCOSTAL_DYSOSTOSIS	http://www.gsea-msigdb.org/gsea/msigdb/cards/WP_SOMITOGENESIS_IN_THE_CONTEXT_OF_SPONDYLOCOSTAL_DYSOSTOSIS	MESP2	RIPPLY2	HES7	DLL1	NOTCH1	TBX6	EPHA4	DLL3	LFNG
WP_TYPE_I_COLLAGEN_SYNTHESIS_IN_THE_CONTEXT_OF_OSTEOGENESIS_IMPERFECTA	http://www.gsea-msigdb.org/gsea/msigdb/cards/WP_TYPE_I_COLLAGEN_SYNTHESIS_IN_THE_CONTEXT_OF_OSTEOGENESIS_IMPERFECTA	P3H1	TNFRSF11A	CRTAP	P4HA2	MIA3	SP7	MBTPS2	SERPINH1	IFITM5	COL1A2	COL1A1	PPIB	FZD1	LRP6	LRP5	PLOD1	P4HA1	PLOD2	SERPINF1	TNFSF11	P4HB	CREB3L1	TNFRSF11B	MBTPS1	WNT1	TMEM38B	ITPR1	P3H2	LOX	FKBP10	BMP1	ADAMTS2	COLGALT1
WP_AUTOSOMAL_RECESSIVE_OSTEOPETROSIS_PATHWAYS	http://www.gsea-msigdb.org/gsea/msigdb/cards/WP_AUTOSOMAL_RECESSIVE_OSTEOPETROSIS_PATHWAYS	MIR4315-2	MIR4315-1	TRAF6	NFKB1	TNFRSF11A	TNFSF11	PLEKHM1	IKBKB	CLCN7	SNX10	OSTM1	RAB7A	TCIRG1
WP_MED_AND_PSEUDOACHONDROPLASIA_GENES	http://www.gsea-msigdb.org/gsea/msigdb/cards/WP_MED_AND_PSEUDOACHONDROPLASIA_GENES	COMP	COL9A3	MATN1	COL9A2	COL9A1	MATN3
WP_PURINE_METABOLISM	http://www.gsea-msigdb.org/gsea/msigdb/cards/WP_PURINE_METABOLISM	XDH	PNP	PRPS1	AMPD1	HPRT1	ATIC	ITPA	APRT	ADA	IMPDH1	ADSL	ADSS2	DGUOK
WP_ACTIVATION_OF_NLRP3_INFLAMMASOME_BY_SARSCOV2	http://www.gsea-msigdb.org/gsea/msigdb/cards/WP_ACTIVATION_OF_NLRP3_INFLAMMASOME_BY_SARSCOV2	TRAF3	NFKB1	RELA	IL1B	PYCARD	CASP1	NLRP3
WP_DISRUPTION_OF_POSTSYNAPTIC_SIGNALLING_BY_CNV	http://www.gsea-msigdb.org/gsea/msigdb/cards/WP_DISRUPTION_OF_POSTSYNAPTIC_SIGNALLING_BY_CNV	SYNGAP1	NRXN3	TJP1	NLGN1	RPH3A	NLGN4X	NLGN3	GRIN2D	GRIN2C	DLG1	GRIN2B	CAMK2A	GRIN2A	CAMK2B	GRIN1	CAMK2D	STX1A	CAMK2G	NRXN1	RYR2	MAPK1	MAPK3	YWHAG	MIR5004	NRXN2	HOMER1	ARC	GRM1	CYFIP1	DLG2	FMR1	NLGN2	DLGAP1	SHANK1
WP_PATHOGENESIS_OF_SARSCOV2_MEDIATED_BY_NSP9NSP10_COMPLEX	http://www.gsea-msigdb.org/gsea/msigdb/cards/WP_PATHOGENESIS_OF_SARSCOV2_MEDIATED_BY_NSP9NSP10_COMPLEX	CD247	MMP25	PRG3	HLA-DRB1	HLA-DRA	IL6	CRP	FYN	HLA-DRB5	LBP	IGLL1	CXCL8	CD4	ZAP70	NKRF	CD8A	CD2	CD8B	LCK	CD3E	CD3G
WP_THE_OVERLAP_BETWEEN_SIGNAL_TRANSDUCTION_PATHWAYS_THAT_CONTRIBUTE_TO_A_RANGE_OF_LMNA_LAMINOPATHIES	http://www.gsea-msigdb.org/gsea/msigdb/cards/WP_THE_OVERLAP_BETWEEN_SIGNAL_TRANSDUCTION_PATHWAYS_THAT_CONTRIBUTE_TO_A_RANGE_OF_LMNA_LAMINOPATHIES	TLE1	HES1	DICER1	KAT2B	MIR4763	CSNK1A1L	HMGA2	TGFB1	WNT10B	TGFB2	CDK4	TCF7L1	CTNNB1	CSNK1A1	MAOA	MAOB	AGO2	SREBF1	TNFRSF11B	HES5	JUNB	CDKN1A	APC	LEF1	CREBBP	NOTCH1	PPARG	MYOD1	ACTB	E2F1	ZMPSTE24	MIR33B	MIRLET7A3	MIRLET7B	SPP1	AXIN1	NAP1L1	TARBP2	ICMT	EMD	HDAC1	BMP2	CTSK	MIRLET7BHG	TMPO	SMAD2	LMNA	SMAD3	WNT7B	MSTN	CEBPD	CEBPB	CEBPA	FNTA	GSK3B	RUNX2	LEMD3	TCF7	TCF7L2	RB1
WP_UNFOLDED_PROTEIN_RESPONSE	http://www.gsea-msigdb.org/gsea/msigdb/cards/WP_UNFOLDED_PROTEIN_RESPONSE	TNFRSF10B	MIR3191	PMAIP1	PPP1R15A	MBTPS2	BCL2L11	BCL2	IL1B	CASP2	BID	ERN1	XBP1	NFE2L2	ATF6	TP53	MBTPS1	EIF2AK3	EIF2S1	RTCB	BBC3	TXNIP	CASP8	ATF4	DDIT3	HSPA5
WP_15Q112_COPY_NUMBER_VARIATION_SYNDROME	http://www.gsea-msigdb.org/gsea/msigdb/cards/WP_15Q112_COPY_NUMBER_VARIATION_SYNDROME	MIR4509-2	MIR4509-1	NIPA2	MIR4509-3	AC100756.3	TUBGCP4	TUBGCP2	CYFIP1	TUBGCP3	TUBGCP5	GOLGA6L1	FMR1	TUBGCP6	NIPA1	GOLGA8DP
WP_CILIOPATHIES	http://www.gsea-msigdb.org/gsea/msigdb/cards/WP_CILIOPATHIES	TULP1	ALMS1	IFT140	PDE6D	RPGRIP1L	TBC1D32	CENPF	ARL2BP	BBS9	ADCY6	ZMYND10	FLCN	DDX59	CFAP410	CCDC103	DYNC2H1	TMEM138	RSPH4A	CCDC151	DNAAF5	KIF7	PKD1	PKD2	AK7	NPHP4	DNAI2	DNAI1	CLUAP1	TAPT1	CEP41	DNAAF2	BBS7	IFT52	INVS	CCNO	RSPH3	IFT81	CEP83	TMEM107	ARL3	KIZ	HYDIN	PCARE	TMEM216	AHI1	MCIDAS	IFT172	TTC21B	CPLANE1	RAB28	CILK1	CCNQ	NEK1	NEK2	C8orf37	NME7	EFHC1	MIR6511B1	CFAP53	BBIP1	TTC25	GALNT11	ANKS3	CEP19	ARL6	PKHD1	DNAH11	POMGNT1	NPHP1	RP1L1	IQCB1	TMEM67	EVC2	UNC119	GPR161	POC1B	CCDC28B	LCA5	ARL13B	DNAAF4	RPGRIP1	B9D1	WDR60	XPNPEP3	CFAP298	B9D2	SDCCAG8	TRAF3IP1	DRC1	MAK	WDR35	RAB23	GLI3	CRX	GLI2	DNAH6	BBS5	TRIM32	WDR34	HYLS1	CCDC114	SPAG1	KIAA0586	IFT27	IFT57	KIAA0556	CC2D2A	PLK4	CNGA1	CNGB1	GAS8	IFT122	TTC8	SUFU	DNAAF6	TOPORS	BBS10	PIK3R4	IFT43	C2CD3	EVC	BBS12	ARMC4	TTLL5	INPP5E	TCTN1	WDPCP	TCTN3	DNAL1	PIBF1	SPATA7	RSPH1	CSPP1	ZNF423	NEK8	NEK9	TMEM17	IFT80	POC1A	RSPH9	DNAJB13	CEP164	MKKS	SMO	ANKS6	CCDC65	DNAAF1	PKD1L1	NME9	GLIS2	FAM161A	TMEM237	CEP290	TCTEX1D2	WDR19	DYNC2LI1	CEP120	TUB	ATXN10	KIAA0753	SCLT1	LRRC6	RP2	RP1	CEP104	TTBK2	OFD1	TMEM231	BBS1	CCDC40	BBS2	LZTFL1	BBS4	NPHP3	INTU	DCDC2	CFAP52	TCTN2	ZIC2	OCRL	USP9X	DNAAF3	CEP78	MKS1
WP_MITOCHONDRIAL_CIV_ASSEMBLY	http://www.gsea-msigdb.org/gsea/msigdb/cards/WP_MITOCHONDRIAL_CIV_ASSEMBLY	COX6B1	COX20	COA3	COX6A1	COX14	COX16	PET117	COX15	COX11	TACO1	COX19	COX5A	SCO2	COX18	COX17	HIGD1A	COX10	COX8A	COX7C	PNKD	COX7B	COX4I1	SNORD138	COX7A2	COX6C	COA6	TMEM177	SMIM20	NDUFA4	SURF1	MT-CO1	PET100	MT-CO2	CMC1	MT-CO3	COX5B
WP_MAPK_PATHWAY_IN_CONGENITAL_THYROID_CANCER	http://www.gsea-msigdb.org/gsea/msigdb/cards/WP_MAPK_PATHWAY_IN_CONGENITAL_THYROID_CANCER	MAPK3	SHC1	RAF1	SOS1	FOS	GAREM2	BRAF	MYC	ELK1	ALK	SOS2	KSR1	MAP2K1	MAP2K2	KRAS	JUN
WP_15Q133_COPY_NUMBER_VARIATION_SYNDROME	http://www.gsea-msigdb.org/gsea/msigdb/cards/WP_15Q133_COPY_NUMBER_VARIATION_SYNDROME	MIR211	KAT2B	GOLGA8O	OTUD7A	CCL5	GOLGA8H	GOLGA8K	FANCD2	MTMR10	CHRNA7	SERPINH1	ULK4P1	FYN	ULK4P2	GPR75	CREBBP	KLF13	CHRFAM7A	FAN1	GRM6	TRPM1
WP_ENDOCHONDRAL_OSSIFICATION_WITH_SKELETAL_DYSPLASIAS	http://www.gsea-msigdb.org/gsea/msigdb/cards/WP_ENDOCHONDRAL_OSSIFICATION_WITH_SKELETAL_DYSPLASIAS	CAB39	PTH	MGP	TGFB1	IGF2	TGFB2	IGF1R	SERPINH1	IGF1	HMGCS1	DDR2	MEF2C	CHST11	ADAMTS1	IFT88	CST5	CDKN1C	COL10A1	ALPL	CALM1	AKT1	ADAMTS4	PTHLH	PTH1R	FGF18	CALM2	SLC38A2	THRA	SPP1	VEGFA	ENPP1	STAT1	GHR	COL2A1	ACAN	GH1	FGF2	BMP6	BMP7	FRZB	NKX3-2	BMPR1A	HDAC4	SCIN	KIF3A	CTSV	SOX5	TIMP3	ADAMTS5	SOX9	MMP13	MIR6073	FGFR3	FGFR1	IHH	SOX6	RUNX2	RUNX3	PRKACA	STAT5B	PLAT	PLAU	GLI3	MMP9	PTCH1
WP_CELLULAR_PROTEOSTASIS	http://www.gsea-msigdb.org/gsea/msigdb/cards/WP_CELLULAR_PROTEOSTASIS	MIR6834	VBP1	PFDN1	PFDN6	PFDN2	PFDN4	PFDN5
WP_TGFBETA_RECEPTOR_SIGNALLING_IN_SKELETAL_DYSPLASIAS	http://www.gsea-msigdb.org/gsea/msigdb/cards/WP_TGFBETA_RECEPTOR_SIGNALLING_IN_SKELETAL_DYSPLASIAS	MIR6869	LEFTY2	LTBP1	TGFBR1	LTBP3	TGFBR2	TNF	TGFBR3	FOS	EP300	SMAD5	TGFB1	SMAD6	MIR1281	SMAD7	SMAD9	JAK1	CTNNB1	FOXH1	MIR302A	THBS1	MAPK3	ITGB6	TGIF1	FKBP1A	LEF1	CREBBP	FST	ZNF423	JUN	NFKB1	BAMBI	SPP1	SKIL	SKI	STAT1	LINC02478	STAT3	HRAS	NOG	LEFTY1	BMP4	IFNG	EGF	ADAMTS10	FBN1	ADAMTSL2	LIF	ZEB2	SMAD1	SERPINE1	SMAD2	SMAD3	SMAD4	ENG	WNT1	ZFYVE9	TFE3	RUNX2	INHBA	RUNX3	MAPK9
WP_SOMATIC_SEX_DETERMINATION	http://www.gsea-msigdb.org/gsea/msigdb/cards/WP_SOMATIC_SEX_DETERMINATION	SOX9	PTGDS	FGF9	WNT4	WT1	AMH	DMRT1	FOXL2	RSPO1	SOX8	MIR4321	SRY	DHH	GATA4	NR5A1
WP_COVID19_ADVERSE_OUTCOME_PATHWAY	http://www.gsea-msigdb.org/gsea/msigdb/cards/WP_COVID19_ADVERSE_OUTCOME_PATHWAY	TNF	TMPRSS2	IL7	CSF3	AGT	ACE2	IL2RA	IL2	IL6	CXCL8	IL10	IL1B	CCL3	CCL2	CXCL10
WP_LDLRAD4_AND_WHAT_WE_KNOW_ABOUT_IT	http://www.gsea-msigdb.org/gsea/msigdb/cards/WP_LDLRAD4_AND_WHAT_WE_KNOW_ABOUT_IT	TGFBR1	SMAD2	TGFBR2	LDLRAD4	PMEPA1	NEDD4	ATG16L1	LDLRAD4-AS1
WP_1Q211_COPY_NUMBER_VARIATION_SYNDROME	http://www.gsea-msigdb.org/gsea/msigdb/cards/WP_1Q211_COPY_NUMBER_VARIATION_SYNDROME	F11R	PYGO2	OCLN	PRKAA1	PRKAA2	PRKAB1	PRKAB2	NBPF12	FMO5	TJP1	LINC00624	GJA5	GJA3	KIRREL1	CTNNB1	AFDN	PPIAL4H	PRKAG2	ACP6	GJA8	PRKAG1	TJP2	CHD1L	PYGO1	AMELX	GJA1	NOTCH2NLA	PRKAG3	TJP3	NOTCH2	BCL9
WP_GENES_CONTROLLING_RENAL_NEPHROGENESIS	http://www.gsea-msigdb.org/gsea/msigdb/cards/WP_GENES_CONTROLLING_RENAL_NEPHROGENESIS	NCK1	LMX1B	SIX1	VEGFA	CD2AP	FOXD1	FGF8	ROBO2	FOXC1	LAMB2	GDNF	KIRREL1	FOXC2	HOXD11	PDGFRB	ITGA3	TCF21	LHX1	NPHS1	RET	NCK2	PAX2	SLIT2	PDGFB	KDR	CXCL12	CXCR4	FGFR2	WNT4	WT1	HOXA11	EMX2	EYA1	ITGA8	NOTCH2	ITGB1	CD36	NPHS2
WP_MITOCHONDRIAL_CIII_ASSEMBLY	http://www.gsea-msigdb.org/gsea/msigdb/cards/WP_MITOCHONDRIAL_CIII_ASSEMBLY	UQCRC2	UQCRC1	UQCRFS1	UQCRH	UQCRB	UQCC1	UQCR11	MT-CYB	UQCRQ	UQCR10	LYRM7	UQCC2	BCS1L	UQCC3	CYC1	TTC19
WP_REGUCALCIN_IN_PROXIMAL_TUBULE_EPITHELIAL_KIDNEY_CELLS	http://www.gsea-msigdb.org/gsea/msigdb/cards/WP_REGUCALCIN_IN_PROXIMAL_TUBULE_EPITHELIAL_KIDNEY_CELLS	TGFBR1	RGN	PTH	TGFB1	FFAR3	BRAF	CALCA	BAK1	PPP3R1	APAF1	NOS1	CASP3	TNFRSF1A	MCU	PDE1B	SMAD2	MAPK1	TNFSF11	ACTA2	RELA	SMAD4	RAF1	PIK3CA	BAX	TRPV5	CASP8	CASP9	MTOR	PRKCQ	SEC16B	AKT1	MAP3K5	G3BP1
WP_NO_METABOLISM_IN_CYSTIC_FIBROSIS	http://www.gsea-msigdb.org/gsea/msigdb/cards/WP_NO_METABOLISM_IN_CYSTIC_FIBROSIS	PRMT3	PRMT1	PRMT6	DDAH2	PRMT2	DDAH1	PRMT8	PRMT7	PRMT5	NOS1	NOS2	CARM1	NOS3
WP_NEUROINFLAMMATION	http://www.gsea-msigdb.org/gsea/msigdb/cards/WP_NEUROINFLAMMATION	TLR4	NFKBIA	RELA	FOS	CHUK	MAPK14	MTOR	MAPK8	MT-CO1	MT-CO2	NOS2	ASCC1	JUN
WP_MAMMALIAN_DISORDER_OF_SEXUAL_DEVELOPMENT	http://www.gsea-msigdb.org/gsea/msigdb/cards/WP_MAMMALIAN_DISORDER_OF_SEXUAL_DEVELOPMENT	PBX1	INSL3	FGF9	RBFOX2	CTNNB1	RSPO1	GATA4	SOX9	PTGDS	FGFR2	WNT4	WT1	EMX2	AMH	AMHR2	CBX2	DMRT1	FOXL2	SOX8	MAPK11	MIR4321	SRD5A1	SRY	FST	DHH	NR5A1
WP_SARS_CORONAVIRUS_AND_INNATE_IMMUNITY	http://www.gsea-msigdb.org/gsea/msigdb/cards/WP_SARS_CORONAVIRUS_AND_INNATE_IMMUNITY	IKBKE	TRAF3	STAT2	IFIH1	STAT1	IRF3	IFNA5	IFNA4	IFNA2	DDX58	TICAM1	IFNA1	JAK1	IFNB1	IFNAR2	IFNAR1	MAVS	IRF9	TYK2	TLR3	IFNA21	IFNA17	ACE2	IFNA16	IFNA14	TBK1	IFNA13	IFNA10	IFNA8	IFNA7	IFNA6
WP_MITOCHONDRIAL_CII_ASSEMBLY	http://www.gsea-msigdb.org/gsea/msigdb/cards/WP_MITOCHONDRIAL_CII_ASSEMBLY	SDHA	SDHAF4	SDHAF3	SDHAF2	SDHC	SDHB	SDHAF1	SDHD
WP_INTRACELLULAR_TRAFFICKING_PROTEINS_INVOLVED_IN_CMT_NEUROPATHY	http://www.gsea-msigdb.org/gsea/msigdb/cards/WP_INTRACELLULAR_TRAFFICKING_PROTEINS_INVOLVED_IN_CMT_NEUROPATHY	RAB4B	MTMR2	SBF2	GDAP1	HSPB1	FGD4	HSPB8	LRSAM1	RAB7A	NDRG1	EGR2	LITAF	NEFL	RAB11A	PMP22	FIG4	RAB25	RAB11B	KIF1B	DNM2	RAB3A	RAB3B	SH3TC2	MPZ	RAB4A	RABAC1	MFN2
WP_HIJACK_OF_UBIQUITINATION_BY_SARSCOV2	http://www.gsea-msigdb.org/gsea/msigdb/cards/WP_HIJACK_OF_UBIQUITINATION_BY_SARSCOV2	CUL2	NAE1	ZYG11B	UBA3	CBFB	ELOC	RBX1	ELOB
WP_ENDOPLASMIC_RETICULUM_STRESS_RESPONSE_IN_CORONAVIRUS_INFECTION	http://www.gsea-msigdb.org/gsea/msigdb/cards/WP_ENDOPLASMIC_RETICULUM_STRESS_RESPONSE_IN_CORONAVIRUS_INFECTION	PPP1R11	PPP1R14C	PPP1R15B	PPP1R3G	PPP1R13B	PPP1R15A	MBTPS2	PPP1R16A	PPP1R16B	BCL2	PPP1R14B	EIF2AK1	PPP1R12C	PPP1R9B	MAPK8	EIF2AK2	PPP1R8	PPP1R10	PPP1R1C	PPP1R9A	ERN1	XBP1	PPP1R3E	PPP1R12B	ATF6	MBTPS1	PPP1R7	PPP1CA	EIF2AK3	PPP1R14A	PPP1R3B	EIF2S1	PPP1R3D	MAP1LC3A	ATF4	PPP1R3F	PPP1CB	PPP1CC	PPP1R14D	PPP1R1A	PPP1R2	DDIT3	HSPA5	PPP1R3A	PPP1R12A	PPP1R1B	PPP1R3C
WP_HOSTPATHOGEN_INTERACTION_OF_HUMAN_CORONA_VIRUSES_APOPTOSIS	http://www.gsea-msigdb.org/gsea/msigdb/cards/WP_HOSTPATHOGEN_INTERACTION_OF_HUMAN_CORONA_VIRUSES_APOPTOSIS	FADD	MAPK12	MIR3191	TNF	BAX	MCL1	BAD	BCL2L11	BCL2	CASP7	FASLG	BBC3	BCL2L1	CASP8	MAPK14	CASP9	MAPK11	AKT1	APAF1	BID	CASP3	MAPK13
WP_HOSTPATHOGEN_INTERACTION_OF_HUMAN_CORONA_VIRUSES_AUTOPHAGY	http://www.gsea-msigdb.org/gsea/msigdb/cards/WP_HOSTPATHOGEN_INTERACTION_OF_HUMAN_CORONA_VIRUSES_AUTOPHAGY	ATG5	RB1CC1	BECN1	PIK3R4	PIK3C3	ATG13	ATG3	ATG16L1	ATG12	WIPI1	ATG10	ATG16L2	ATG4A	MAP1LC3A	MTOR	ZFYVE1	ULK1	ULK2	ATG7
WP_AUTOPHAGY	http://www.gsea-msigdb.org/gsea/msigdb/cards/WP_AUTOPHAGY	PRKAA1	RB1CC1	PRKAA2	BECN1	PIK3C3	PRKAB1	PRKAB2	DEPTOR	ATG12	RPTOR	MAP1LC3B	ATG101	AMBRA1	PRKAG2	ULK1	ATG7	PRKAG1	ATG5	MLST8	PIK3R4	ATG3	ATG13	ATG16L1	ATG9A	ATG14	AKT1S1	WIPI2	PRKAG3	MTOR	UVRAG
WP_KISSPEPTINKISSPEPTIN_RECEPTOR_SYSTEM_IN_THE_OVARY	http://www.gsea-msigdb.org/gsea/msigdb/cards/WP_KISSPEPTINKISSPEPTIN_RECEPTOR_SYSTEM_IN_THE_OVARY	PRKCD	PRKCE	PDK1	NFKB1	PRKCG	STAR	PRKCH	NRAS	CYP11A1	HRAS	FSHR	HSD3B1	KISS1	PRKCA	PRKCB	PIK3CG	BMP15	PLCB2	MAPK1	MAPK3	PLCB3	PLCB4	RAF1	GDF9	PLCB1	PIK3CA	PIK3CB	PIK3CD	AMH	KISS1R	PRKCQ	AKT1	AKT2	MIR4321	ARRB1	MAP2K1	ARRB2	MMP9	MAP2K2	KRAS
WP_PEROXIREDOXIN_2_INDUCED_OVARIAN_FAILURE	http://www.gsea-msigdb.org/gsea/msigdb/cards/WP_PEROXIREDOXIN_2_INDUCED_OVARIAN_FAILURE	STAR	PRDX2	CYP11A1	MAPK10	CASP3	HSD3B2	BAX	PARP2
WP_MAP3K1_ROLE_IN_PROMOTING_AND_BLOCKING_GONADAL_DETERMINATION	http://www.gsea-msigdb.org/gsea/msigdb/cards/WP_MAP3K1_ROLE_IN_PROMOTING_AND_BLOCKING_GONADAL_DETERMINATION	MAPK1	SOX9	AXIN1	FGF9	FGFR2	WNT4	ROCK1	GSK3B	RHOA	GADD45G	CTNNB1	FOXL2	MAP3K1	MAPK11	MAP3K4	FRAT1	SRY
WP_HOSTPATHOGEN_INTERACTION_OF_HUMAN_CORONA_VIRUSES_MAPK_SIGNALING	http://www.gsea-msigdb.org/gsea/msigdb/cards/WP_HOSTPATHOGEN_INTERACTION_OF_HUMAN_CORONA_VIRUSES_MAPK_SIGNALING	MAP3K9	RPS6KA3	MAP3K10	RPS6KA2	MAP3K11	FOS	RPS6KA1	BCL2	MAPK14	MAPK8	IFITM3	EIF4E	MAPK1	MAPK12	MAPK3	RAF1	IFITM2	JUNB	MAP2K6	MAP2K7	BST2	ATF2	MAP3K1	MAPK11	MAPK9	MAP2K4	MAP3K4	MAPK10	MAPK13	MAP2K1	DDIT3	MAP2K2	MAP2K3	JUN	IFI27	IFITM1
WP_HOSTPATHOGEN_INTERACTION_OF_HUMAN_CORONA_VIRUSES_INTERFERON_INDUCTION	http://www.gsea-msigdb.org/gsea/msigdb/cards/WP_HOSTPATHOGEN_INTERACTION_OF_HUMAN_CORONA_VIRUSES_INTERFERON_INDUCTION	IKBKE	TRAF3	TRAF6	NFKB1	IFIH1	NFKBIA	STAT2	STAT1	IRF3	FOS	DDX58	TICAM1	JAK1	TLR7	MAPK14	IFNAR2	IFNAR1	EIF2AK2	MAPK8	OAS3	MAVS	IRF9	TYK2	MAP3K7	IKBKB	TBK1	OAS1	OAS2	CHUK	RIPK1	IKBKG	MYD88	JUN
