# Supplementary material for: The Transcriptome of SH-SY5Y at Single-Cell Resolution: A CITE-Seq Data Analysis Workflow
Source: Methods Protoc. 2021 May 6;4(2):28. doi: 10.3390/mps4020028 (PMC8163004; doi:10.3390/mps4020028)
Supplement: Supplementary file 1 [file mps-04-00028-s001.zip › rmarkdown/expmerger.R]

# ### Take a matrix and id conversions and merge genes with the same
# expmerger<-function(inexp,convlist,verbose=FALSE){
#   egs<-convlist[!is.na(convlist)]
#   
#   outexp<-matrix(0,nrow=length(unique(egs)),ncol=ncol(inexp))
#   rownames(outexp)<-unique(egs)
#   colnames(outexp)<-colnames(inexp)
# 
#   # Sum values of Rows mapping the same Gene
#   for(i in 1:nrow(outexp)){
#     eghere<-rownames(outexp)[i]
#     rowhere<-names(which(egs==eghere))
#     if(verbose){
#       message(i,"/",nrow(outexp),": ",length(rowhere))
#     }
#     if(length(rowhere)==1){
#       outexp[eghere,]<-inexp[rowhere,]
#     } else {
#       mysum<-apply(inexp[rowhere,],2,sum,na.rm=TRUE)
#       outexp[eghere,]<-mysum
#     }
#   }
#   return(outexp)
# }


### Take a matrix and conversion list and squish them (newer function)
# ensgmat<-as.matrix(ensgmat)
# source("../shared/functions/geneids.R")
# tmp<-ens2eg(rownames(ensgmat))
# convlist<-eg2sym(tmp)
# names(convlist)<-names(tmp)
# rawcounts<-squish(ensgmat,convlist=convlist,method="sum",verbose=TRUE)
squish<-function(inexp,convlist,verbose=FALSE,method="sum"){
  inexp<-inexp[!is.na(convlist),]
  egs<-convlist[!is.na(convlist)]
  
  outexp<-matrix(0,nrow=length(unique(egs)),ncol=ncol(inexp))
  rownames(outexp)<-unique(egs)
  colnames(outexp)<-colnames(inexp)
  
  
  # Sum values of Rows mapping the same Gene
  if(method=="sum"){
    for(i in 1:nrow(outexp)){
      eghere<-rownames(outexp)[i]
      rowhere<-which(egs==eghere)
      if(verbose){
        message(i,"/",nrow(outexp),": ",length(rowhere))
      }
      if(length(rowhere)==1){
        outexp[eghere,]<-inexp[rowhere,]
      } else {
        mysum<-apply(inexp[rowhere,],2,sum,na.rm=TRUE)
        outexp[eghere,]<-mysum
      }
    }
  }
  
  # Average values of Rows mapping the same Gene
  if(method=="average"){
    for(i in 1:nrow(outexp)){
      eghere<-rownames(outexp)[i]
      rowhere<-names(which(egs==eghere))
      if(verbose){
        message(i,"/",nrow(outexp),": ",length(rowhere))
      }
      if(length(rowhere)==1){
        outexp[eghere,]<-inexp[rowhere,]
      } else {
        mysum<-apply(inexp[rowhere,],2,mean,na.rm=TRUE)
        outexp[eghere,]<-mysum
      }
    }
  }
  
  #TODO: keep the highest variance, keep the most expressed, etc.
  
  
  
  return(outexp)
}
