# Supplementary material for: The Transcriptome of SH-SY5Y at Single-Cell Resolution: A CITE-Seq Data Analysis Workflow
Source: Methods Protoc. 2021 May 6;4(2):28. doi: 10.3390/mps4020028 (PMC8163004; doi:10.3390/mps4020028)
Supplement: Supplementary file 1 [file mps-04-00028-s001.zip › rmarkdown/qol.R]

# Quality of Life functions


slice<-function(x){
  return(x[1:5,1:5])
}

# Correlation to P-value
r2p<-function(r,n){
    t<-(r*sqrt(n-2)) / sqrt(1-(r^2))
    p<-2*pt(t,df=n-2,lower=FALSE)
    return(p)
}
